# Supplementary material for: Tree architecture, light interception and water‐use related traits are controlled by different genomic regions in an apple tree core collection
Source: New Phytol. 2022 Feb 8;234(1):209–26. doi: 10.1111/nph.17960 (PMC9305758; doi:10.1111/nph.17960)
Supplement: Supplementary file 2 — Table S3 Complete set of associations detected for the traits related to vigour, light interception and canopy temperature response to water deficit computed from T‐LiDAR, multispectral and thermal imaging on a collection of 241 apple tree varieties. Table S4 Summary of the GWAS results per trait. Table S5 List of genes underlying the most highly reliable SNPs. Table S6 Co‐localizations between associated SNPs on the apple core collection and SSR associated on bi‐parental populations for similar or related traits. Table S7 List of allelic effects for the 16 highly reliable associations and the 241 cultivars of the apple tree core‐collection. Please note: Wiley Blackwell are not responsible for the content or functionality of any Supporting Information supplied by the authors. Any queries (other than missing material) should be directed to the New Phytologist Central Office. [file NPH-234-209-s002.xlsx]

## Sheet: Article information
New Phytologist Supporting Information
Article title: Tree architecture, light interception and water use related traits are controlled by different genomic
regions in an apple tree core collection
Authors: Aude Coupel‐Ledru, Benoît Pallas, Magalie Delalande, Vincent Segura, Baptiste Guitton, Hélène Muranty,
Charles‐Eric Durel, Jean‐Luc Regnard and Evelyne Costes
Article acceptance date: 19 December 2021

## Sheet: Table_S3
Table S3. Complete set of associations detected for the traits related to tree vegetative architecture, light interception and canopy temperature response to water deficit computed from T-LiDAR, multispectral and thermal imaging on a collection of 241 apple tree varieties. GWAS was performed on individual traits with a single-SNP method (GEMMA) and a multi-SNP method (MLMM). One row per SNP found…
Trait	SNP	Chr	physical position (bp)	signif GEMMA	signif MLMM	-log10(pval) GEMMA	-log10(pval) MLMM	MAF	allele1	allele0	beta GEMMA	pve	mode
a_volume	AX-115238189	13	3297680	yes	no	5.67531	NA	0.247	G	T	0.09924	0.0786897	0.385495
a_volume	AX-115602433	13	3367459	yes	yes	5.83003	5.82997	0.234	C	T	0.1017	0.0861266	0.801366
c_volume	AX-115340871	9	369908	no	yes	4.74088	6.68084	0.102	A	G	-0.6589	0.0801581	0.104368
c_volume	AX-115368469	11	7141259	no	yes	4.22959	6.02314	0.062	T	C	0.7019	0.0753367	NA
c_volume	AX-115277480	12	26145530	no	yes	4.66857	6.02896	0.135	T	C	0.5516	0.0880358	1.23558
ci	AX-115549637	10	9180743	no	yes	4.9594	5.65616	0.079	G	A	0.05455	0.0893262	NA
ci	AX-115209148	15	7537144	yes	yes	5.77392	6.50155	0.257	T	C	0.03887	0.0364019	-0.0235617
contrib_17_07	AX-115355288	12	4961928	yes	yes	5.71829	5.71822	0.121	C	A	0.06173	0.083672	0.27443
contrib_17_07	AX-115412318	12	4818513	yes	no	5.66354	NA	0.11	T	C	0.06644	0.0751812	0.27294
Dim.1	AX-115374200	4	21510019	no	yes	5.04158	5.8403	0.147	A	G	-0.66	0.0784103	0.444463
Dim.1	AX-115238189	13	3297680	yes	no	5.92227	NA	0.247	G	T	0.517	0.085097	0.364147
Dim.1	AX-115602433	13	3367459	yes	yes	6.2371	6.45255	0.234	C	T	0.5367	0.0975115	0.770049
Dim.2	AX-115264278	0	794503	no	yes	2.22134	7.35982	0.376	A	G	0.2945	0.0259803	0.31025
Dim.2	AX-115510439	7	25727027	yes	yes	5.73424	9.39986	0.077	G	A	0.8248	0.0646745	NA
Dim.2	AX-115305778	8	10219754	no	yes	3.75771	10.5002	0.172	A	G	0.4742	0.0696	0.0810225
Dim.2	AX-115559361	15	41277241	no	yes	2.19078	6.26703	0.261	C	T	0.3399	0.0237093	-0.118084
Dim.2	AX-115332611	16	3809616	no	yes	1.53003	6.06754	0.421	T	C	-0.2494	0.0152044	2.02182
Dim.2	AX-115269374	18	5115	no	yes	4.54031	8.19027	0.139	G	T	0.5753	0.05149	-0.0735165
GNDVI	AX-115238189	13	3297680	yes	no	6.33451	NA	0.247	G	T	0.02638	0.111004	-0.161014
GNDVI	AX-115238182	13	3315449	yes	no	5.98674	NA	0.218	T	G	0.02667	0.104016	0.0648926
GNDVI	AX-115602433	13	3367459	yes	no	6.7612	NA	0.234	C	T	0.02741	0.116238	0.0499069
GNDVI	AX-115388544	13	3738598	yes	no	6.04446	NA	0.191	G	A	0.0289	0.097933	0.078353
GNDVI	AX-115500433	13	3781943	yes	no	5.81502	NA	0.187	A	C	0.02792	0.099928	0.253417
GNDVI	AX-115187374	13	4197179	yes	no	6.6332	NA	0.137	A	G	0.03395	0.121421	-0.360596
GNDVI	AX-115431273	13	4366388	yes	no	5.83239	NA	0.334	G	T	0.02258	0.078637	0.175468
GNDVI	AX-115431272	13	4366451	yes	yes	6.94233	6.94234	0.351	G	A	0.02456	0.0986339	0.237254
GNDVI	AX-115431270	13	4367187	yes	no	5.73542	NA	0.133	T	C	0.03177	0.0982261	0.0499145
GNDVI	AX-115249849	13	4569026	yes	no	6.1997	NA	0.143	C	T	0.03299	0.103068	-0.0339246
MCARI2	AX-115471271	6	9312975	yes	yes	5.76955	6.29774	0.322	T	G	-0.05673	0.10427	-0.185911
MCARI2	AX-115238189	13	3297680	yes	no	6.42934	NA	0.247	G	T	0.05932	0.113156	-0.176137
MCARI2	AX-115238182	13	3315449	yes	yes	6.66214	7.13713	0.218	T	G	0.06304	0.118702	-0.270239
MCARI2	AX-115602433	13	3367459	yes	no	5.6517	NA	0.234	C	T	0.05576	0.0960495	-0.00947902
MCARI2	AX-115388544	13	3738598	yes	no	5.65404	NA	0.191	G	A	0.06267	0.0924518	0.949689
MCARI2	AX-115500433	13	3781943	yes	no	5.88506	NA	0.187	A	C	0.06276	0.0988623	0.266869
nb_axes	AX-115503030	6	35983610	no	yes	3.06727	6.63538	0.4	G	T	24.34	0.0785277	-0.822481
nb_axes	AX-115201917	8	3193084	yes	yes	5.85667	8.6704	0.398	T	C	41.76	0.131229	-0.297755
nb_axes	AX-115519826	16	3197573	no	yes	2.0826	6.57593	0.197	G	T	29.05	0.0684322	-0.465422
nb_axes	AX-115299922	16	8789484	no	yes	3.40605	7.22421	0.052	C	A	58.55	0.0609067	0.274909
nb_axes	AX-115298751	17	27209527	no	yes	4.30399	8.27977	0.266	C	T	33.9	0.0837435	0.0241407
NDVI	AX-115491300	6	9341848	no	yes	5.27868	5.90084	0.315	T	C	-0.0347	0.0997009	-0.329815
NDVI	AX-115544269	13	3108267	yes	no	6.05993	NA	0.154	A	C	0.04421	0.102624	0.0964818
NDVI	AX-115238189	13	3297680	yes	no	7.59007	NA	0.247	G	T	0.04038	0.133124	-0.166167
NDVI	AX-115238182	13	3315449	yes	yes	7.68825	8.2587	0.218	T	G	0.04234	0.13455	-0.180827
NDVI	AX-115602433	13	3367459	yes	no	7.11458	NA	0.234	C	T	0.03924	0.121935	0.0285182
NDVI	AX-115412083	13	3466465	yes	no	5.74304	NA	0.164	G	T	0.0423	0.101664	0.250002
NDVI	AX-115388554	13	3734817	yes	no	5.64551	NA	0.185	C	T	0.03961	0.104697	0.537104
NDVI	AX-115388544	13	3738598	yes	no	6.79048	NA	0.191	G	A	0.04301	0.114201	0.597703
NDVI	AX-115500433	13	3781943	yes	no	7.10259	NA	0.187	A	C	0.04323	0.1217	0.226823
NDVI	AX-115187374	13	4197179	yes	no	6.69724	NA	0.137	A	G	0.04765	0.116145	-0.0781944
NDVI	AX-115431272	13	4366451	yes	no	5.80327	NA	0.351	G	A	0.03127	0.0757022	0.328261
NDVI	AX-115431270	13	4367187	yes	no	6.7333	NA	0.133	T	C	0.04814	0.116905	0.156414
NDVI	AX-115431252	13	4377254	yes	no	5.67428	NA	0.127	T	C	0.04566	0.099614	0.125753
NDVI	AX-115249849	13	4569026	yes	no	6.34046	NA	0.143	C	T	0.04652	0.109359	0.324046
resp.TSTA_27.07	AX-115353652	2	30732527	yes	no	6.20454	NA	0.254	C	A	-0.1586	0.101295	0.464307
resp.TSTA_27.07	AX-115654802	7	31053644	yes	yes	6.98758	6.98769	0.05	C	T	0.3503	0.117961	NA
resp.TSTA_27.07	AX-115483287	7	31068222	yes	no	5.93629	NA	0.079	A	G	0.2586	0.170859	-0.781601
TCSA	AX-115511400	2	14313043	yes	yes	5.88874	6.61661	0.102	A	C	-0.9184	0.0890499	-0.554882
TCSA	AX-115612404	8	26695594	yes	yes	5.69101	6.34212	0.156	G	A	-0.7721	0.0896295	-0.439261
TCSA	AX-115401382	18	960	no	yes	4.99697	5.86245	0.465	G	A	0.5421	0.0704794	0.0211057
total_length	AX-105214995	4	21791671	yes	yes	5.83505	5.83504	0.176	T	G	-5.238	0.105835	0.94167
TSTA.WW	AX-115288925	14	23753486	yes	yes	5.87746	5.87739	0.479	A	G	0.1472	0.0946702	0.0482163

## Sheet: Table_S5
Table S5. List of genes underlying the most highly reliable SNPs. We searched for genes in an interval of ±100kb around the highly reliable SNPs. QTL_ID is the unique identifier of the interval. The name of the Malus domestica gene (Gene_MD) is indicated together with its chromosome, start and end position in bp. Physical positions are based on the apple genome GDDH13 v1.1. Match (M) indicates th…
QTL_ID	Gene_MD	chr	start (bp)	end (bp)	Match (M)	TAIR.Names	TAIR.Description	Uniprot.Function	GO biological process	Best candidates	Description
QTL_resp.TSTA_27.07_ch2	MD02G1254800	chr2	30632096	30648463	AT4G36480.2	ATLCB1, EMB2779, EMBRYO DEFECTIVE 2779, FBR11, FUMONISIN B1 RESISTANT 11, LCB1, LONG-CHAIN BASE1	Encodes the LCB1 subunit of serine palmitoyltransferase. Together with the LCB2 subunit, forms a functional serine palmitoyltransferase complex, which catalyzes the first reaction of sphingolipid biosynthesis. Knockout of LCB1 was embryo lethal. Partial suppression of LCB1 expression led to smaller plants due to reduced cell expansion.	Serine palmitoyltransferase (SPT). The heterodimer formed with LCB2 constitutes the catalytic core. Involved in the regulation of the programmed cell death (PCD) signaling pathway. Plays an important role during male gametogenesis and embryogenesis.	biosynthetic process, ceramide biosynthetic process, embryo development ending in seed dormancy, multidimensional cell growth, regulation of programmed cell death, sphingolipid biosynthetic process, sphingosine biosynthetic process		Symbols: ATLCB1, LCB1, EMB2779, FBR11 | long-chain base1 | chr4:17218598-17221124 FORWARD LENGTH=482
QTL_resp.TSTA_27.07_ch2	MD02G1254900	chr2	30648967	30656678	AT1G66950.1	ABCG39, ATP-BINDING CASSETTE G39, ATPDR11, PDR11, PLEIOTROPIC DRUG RESISTANCE 11	Encodes a plasma membrane-localized ABC transporter. Confers tolerance to herbicide paraquat.	May be a general defense protein.	response to reactive oxygen species, xenobiotic transport	response to ROS	Symbols: PDR11, ATPDR11 | pleiotropic drug resistance 11 | chr1:24978239-24984461 FORWARD LENGTH=1454
QTL_resp.TSTA_27.07_ch2	MD02G1255000	chr2	30668128	30672669	AT5G04670.1	EPCR2	Polycomb related protein that is part of a protein complex involved in histone deacetylation and heterochromatin silencing.		regulation of transcription by RNA polymerase II		Symbols: | Enhancer of polycomb-like transcription factor protein | chr5:1337998-1340884 REVERSE LENGTH=766
QTL_resp.TSTA_27.07_ch2	MD02G1255200	chr2	30709065	30723126	AT4G39850.1	ABCD1, ACETATE NON-UTILIZING 2, ACN2, ARABIDOPSIS THALIANA ATP-BINDING CASSETTE D1, ATABCD1, ATP-BINDING CASSETTE D1, COMATOSE, CTS, PED3, PEROXISOMAL ABC TRANSPORTER 1, PEROXISOME DEFECTIVE 3, PXA1	Encodes a peroxisomal protein of the ATP binding cassette (ABC) transporter class (PMP subfamily) with significant identity to the human X-linked adrenoleukodystrophy protein (ALDP). The gene product promotes germination and represses embryo dormancy. ABI3, ABA1, FUS3 and LEC1 are epistatic to this gene. Mutants accumulate fatty acyl CoA suggesting a defect in uptake of fatty acyl CoA into the pe…	Contributes to the transport of fatty acids and their derivatives (acyl CoAs) across the peroxisomal membrane. Provides acetate to the glyoxylate cycle in developing seedlings. Involved in pollen tube elongation, ovule fertilization, and seeds germination after imbibition (controls the switch between the opposing developmental programs of dormancy and germination), probably by promoting beta-oxid…	fatty acid beta-oxidation, fatty-acyl-CoA transport, lipid catabolic process, long-chain fatty acid import into peroxisome, peroxisome organization, positive regulation of seed germination, transmembrane transport, ubiquinone biosynthetic process, very long-chain fatty acid catabolic process	epistatic to ABI3 and ABA1	Symbols: PXA1, PED3, CTS, ACN2, AtABCD1 | peroxisomal ABC transporter 1 | chr4:18489220-18496762 FORWARD LENGTH=1337
QTL_resp.TSTA_27.07_ch2	MD02G1255300	chr2	30725583	30730868	AT5G22510.1	A/N-INVE, ALKALINE/NEUTRAL INVERTASE E, ARABIDOPSIS ALKALINE/NEUTRAL INVERTASE E, AT-A/N-INVE, INV-E	Encodes a chloroplast-targeted alkaline/neutral invertase that is implicated in the development of the photosynthetic apparatus and nitrogen assimilation in seedlings to control the sucrose to hexose ratio.		cotyledon development, starch metabolic process, sucrose catabolic process	starch, sucrose; possible regulation of root elongation	Symbols: INV-E, At-A/N-InvE | alkaline/neutral invertase | chr5:7474974-7477479 REVERSE LENGTH=617
QTL_resp.TSTA_27.07_ch2	MD02G1255400	chr2	30731688	30733624	AT3G56240.1	ATHMP31, CCH, COPPER CHAPERONE, HEAVY METAL ASSOCIATED PROTEIN 31	CCH protein belongs to a family of eukaryotic proteins that participate in intracellular copper homeostasis by delivering this metal to the secretory pathway; mainly located along the vascular bundles of senescing leaves and petioles as well as in stem sieve elements; hypothesized to have a role in copper mobilization from decaying organs towards reproductive structures, as a result of metallopro…	Involved in copper homeostasis. Can complement the yeast mutants atx1 and sod1.	aging, cellular copper ion homeostasis, metal ion transport, response to cadmium ion, response to reactive oxygen species	response to ROS	Symbols: CCH | copper chaperone | chr3:20863460-20864402 REVERSE LENGTH=121
QTL_resp.TSTA_27.07_ch2	MD02G1255500	chr2	30750549	30754274	AT5G03610.1		GDSL-motif esterase/acyltransferase/lipase. Enzyme group with broad substrate specificity that may catalyze acyltransfer or hydrolase reactions with lipid and non-lipid substrates.				Symbols: | GDSL-like Lipase/Acylhydrolase superfamily protein | chr5:915650-918326 FORWARD LENGTH=359
QTL_resp.TSTA_27.07_ch2	MD02G1255600	chr2	30754872	30758257	AT3G20930.1	ORGANELLE RRM PROTEIN 1, ORRM1	Encodes a unique protein that is both a member of the RIP (RNA-editing interacting protein) family and the RNA recognition motif (RRM)-containing family. It controls the editing extent of 62% of the plastid Cs targeted for editing in Arabidopsis.	Involved in C-to-U editing of chloroplastic RNA. Functions as major chloroplastic editing factor. Controls 62 percent of the chloroplastic editing sites. Binds RNA close to ORRM1-dependent editing sites in vitro. Binds the editing recognition trans-factors PCMP-H51/CRR28 and PCMP-H12/OTP82.	chloroplast mRNA modification, cytidine to uridine editing, mitochondrial mRNA modification, response to cold		Symbols: | RNA-binding (RRM/RBD/RNP motifs) family protein | chr3:7331739-7333749 FORWARD LENGTH=374
QTL_resp.TSTA_27.07_ch2	MD02G1255700	chr2	30764332	30769360	AT3G56680.1		Single-stranded nucleic acid binding R3H protein;(source:Araport11)				Symbols: | Single-stranded nucleic acid binding R3H protein | chr3:20991537-20993446 FORWARD LENGTH=353
QTL_resp.TSTA_27.07_ch2	MD02G1255800	chr2	30770336	30781020	AT5G04710.1	DAP2, M18 ASPARTYL AMINOPEPTIDASE2	Plastid localized metalloaminopeptidase.		proteolysis		Symbols: | Zn-dependent exopeptidases superfamily protein | chr5:1357273-1360128 REVERSE LENGTH=526
QTL_resp.TSTA_27.07_ch2	MD02G1255900	chr2	30781901	30788217	AT3G56160.1		Sodium Bile acid symporter family;(source:Araport11)				Symbols: | Sodium Bile acid symporter family | chr3:20837733-20841541 REVERSE LENGTH=436
QTL_resp.TSTA_27.07_ch2	MD02G1256000	chr2	30794351	30794746	AT1G27100.1		Actin cross-linking protein;(source:Araport11)				Symbols: | Actin cross-linking protein | chr1:9407557-9411074 REVERSE LENGTH=519
QTL_resp.TSTA_27.07_ch2	MD02G1256100	chr2	30827103	30831029	AT3G56160.1		Sodium Bile acid symporter family;(source:Araport11)				Symbols: | Sodium Bile acid symporter family | chr3:20837733-20841541 REVERSE LENGTH=436
QTL_TCSA_ch2	MD02G1165700	chr2	14218548	14219267	AT5G66900.1	N REQUIREMENT GENE 1.1, NRG1.1	RPW8 -CNL gene is required for signal transduction of TNLs; functionally redundant to NRG1.2. Exhibits autoimmunity.				Symbols: | Disease resistance protein (CC-NBS-LRR class) family | chr5:26714931-26717757 REVERSE LENGTH=809
QTL_TCSA_ch2	MD02G1165900	chr2	14224835	14226768	AT5G66900.1	N REQUIREMENT GENE 1.1, NRG1.1	RPW8 -CNL gene is required for signal transduction of TNLs; functionally redundant to NRG1.2. Exhibits autoimmunity.				Symbols: | Disease resistance protein (CC-NBS-LRR class) family | chr5:26714931-26717757 REVERSE LENGTH=809
QTL_TCSA_ch2	MD02G1166000	chr2	14226770	14228851	AT5G66900.1	N REQUIREMENT GENE 1.1, NRG1.1	RPW8 -CNL gene is required for signal transduction of TNLs; functionally redundant to NRG1.2. Exhibits autoimmunity.				Symbols: | Disease resistance protein (CC-NBS-LRR class) family | chr5:26714931-26717757 REVERSE LENGTH=809
QTL_TCSA_ch2	MD02G1166100	chr2	14239391	14242560	AT5G66900.1	N REQUIREMENT GENE 1.1, NRG1.1	RPW8 -CNL gene is required for signal transduction of TNLs; functionally redundant to NRG1.2. Exhibits autoimmunity.				Symbols: | Disease resistance protein (CC-NBS-LRR class) family | chr5:26714931-26717757 REVERSE LENGTH=809
QTL_TCSA_ch2	MD02G1166300	chr2	14253360	14256557	AT5G66900.1	N REQUIREMENT GENE 1.1, NRG1.1	RPW8 -CNL gene is required for signal transduction of TNLs; functionally redundant to NRG1.2. Exhibits autoimmunity.				Symbols: | Disease resistance protein (CC-NBS-LRR class) family | chr5:26714931-26717757 REVERSE LENGTH=809
QTL_TCSA_ch2	MD02G1166500	chr2	14266244	14270729	AT5G66880.1	SNRK2-3, SNRK2.3, SRK2I, SUCROSE NONFERMENTING 1 (SNF1)-RELATED PROTEIN KINASE 2-3, SUCROSE NONFERMENTING 1(SNF1)-RELATED PROTEIN KINASE 2.3	encodes a member of SNF1-related protein kinases (SnRK2) whose activity is activated by ionic (salt) and non-ionic (mannitol) osmotic stress. Enzyme involved in the ABA signaling during seed germination, dormancy and seedling growth. The mRNA is cell-to-cell mobile.	Together with SRK2D, key component and activator of the abscisic acid (ABA) signaling pathway that regulates numerous ABA responses, such as seed germination, Pro accumulation, root growth inhibition, dormancy and seedling growth, and, to a lesser extent, stomatal closure.	protein phosphorylation	ABA signalling mainly related to growth	Symbols: SNRK2-3, SNRK2.3, SRK2I | sucrose nonfermenting 1(SNF1)-related protein kinase 2.3 | chr5:26710697-26712732 FORWARD LENGTH=361
QTL_TCSA_ch2	MD02G1166700	chr2	14302904	14304995	AT4G37180.1	HHO5, HRS1 HOMOLOG5, UIF1, ULT1 INTERACTING FACTOR 1	UIF1 is a nuclear and cytoplasmically localized myb-domain containing member of the GARP G2-like subfamily of transcription factors. Interacts with ULT1 and binds to the WUS promoter. UIF1 binding domains are also found in CUC and AG promoters suggesting they are also direct targets. This locus was also identified as a putative cytoskeletal protein in a yeast screen.	Transcriptional repressor that functions with ULT1 in a pathway which regulates floral meristem homeostasis and organ number in the flower. Binds specifically to the DNA sequence motif 5'-GTAGATTCCT-3' of WUS promoter, and may be involved in direct regulation of WUS expression. Binds specifically to the DNA sequence motif 5'-AAGAATCTTT-3' found in the promoters of AG and the NAC domain genes CUC1…	floral organ formation, negative regulation of gene expression, regulation of transcription, DNA-templated, specification of plant organ identity		Symbols: | Homeodomain-like superfamily protein | chr4:17504648-17506107 FORWARD LENGTH=356
QTL_TCSA_ch2	MD02G1166800	chr2	14308818	14314076	AT4G37190.1		plasma membrane, autoregulation-binding site, misato segment II, myosin-like, tubulin/FtsZ protein;(source:Araport11)				Symbols: | LOCATED IN: cytosol, plasma membrane; EXPRESSED IN: 20 plant structures; EXPRESSED DURING: 13 growth stages; CONTAINS InterPro DOMAIN/s: Beta tubulin, autoregulation binding site (InterPro:IPR013838), Misato Segment II, myosin-like (InterPro:IPR019605), Tubulin/FtsZ, N-terminal (InterPro:IPR019746); Has 345 Blast hits to 341 proteins in 161 species: Archae - 0; Bacteria - 0; Metazoa - …
QTL_TCSA_ch2	MD02G1166900	chr2	14336403	14340366	AT5G66870.1	ASL1, ASYMMETRIC LEAVES 2-LIKE 1, LATERAL ORGAN BOUNDARIES DOMAIN GENE 36, LBD36	Encodes LOB domain protein whose overexpression results in KNOX gene repression. Overexpression also results in plants with hyponastic leaves, downward pointing flowers and reduced apical dominance. May be involved in the transcriptional regulation of the homeobox gene BP (brevipedicellus) during lateral organ differentiation. Acts together with AS2 in proximal-distal symmetry determination.	Controls the proximal-distal patterning in petals and the adaxial-abaxial determination of leaves. Involved in the repression of the homeobox gene BP.	leaf morphogenesis, petal development, proximal/distal pattern formation, regulation of transcription, DNA-templated	leaf morphogenesis	Symbols: ASL1, LBD36 | ASYMMETRIC LEAVES 2-like 1 | chr5:26706621-26707562 FORWARD LENGTH=313
QTL_TCSA_ch2	MD02G1167000	chr2	14346379	14348238	AT5G66860.1		Ribosomal protein L25/Gln-tRNA synthetase, anti-codon-binding domain-containing protein;(source:Araport11)				Symbols: | Ribosomal protein L25/Gln-tRNA synthetase, anti-codon-binding domain | chr5:26701233-26702531 REVERSE LENGTH=249
QTL_TCSA_ch2	MD02G1167100	chr2	14349389	14353191	AT4G27290.1		S-locus lectin protein kinase family protein;(source:Araport11)		protein phosphorylation, recognition of pollen		Symbols: | S-locus lectin protein kinase family protein | chr4:13666281-13669202 FORWARD LENGTH=783
QTL_TCSA_ch2	MD02G1167200	chr2	14354952	14356950	AT4G23180.1	CRK10, CYSTEINE-RICH RLK (RECEPTOR-LIKE PROTEIN KINASE) 10, RLK4	Encodes a receptor-like protein kinase. Naming convention from Chen et al 2003 (PMID 14756307) The mRNA is cell-to-cell mobile		defense response to bacterium, protein phosphorylation		Symbols: CRK10, RLK4 | cysteine-rich RLK (RECEPTOR-like protein kinase) 10 | chr4:12138171-12140780 FORWARD LENGTH=669
QTL_TCSA_ch2	MD02G1167300	chr2	14357548	14358237	AT4G21380.1	ARK3, RECEPTOR KINASE 3, RK3	encodes a putative receptor-like serine/threonine protein kinases that is similar to Brassica self-incompatibility (S) locus. Expressed in root. Shoot expression limited to limited to the root-hypocotyl transition zone and at the base of lateral roots as well as in axillary buds, and pedicels.		protein phosphorylation, recognition of pollen		Symbols: ARK3, RK3 | receptor kinase 3 | chr4:11389219-11393090 REVERSE LENGTH=850
QTL_TCSA_ch2	MD02G1167400	chr2	14359896	14360542	AT1G11290.1	CHLORORESPIRATORY REDUCTION22, CRR22	Pentatricopeptide Repeat Protein containing the DYW motif. Required for editing of multiple plastid transcripts. Endonuclease activity.		mRNA modification		Symbols: CRR22 | Pentatricopeptide repeat (PPR) superfamily protein | chr1:3791454-3793883 REVERSE LENGTH=809
QTL_TCSA_ch2	MD02G1167500	chr2	14361288	14365816	AT5G66850.1	MAPKKK5, MITOGEN-ACTIVATED PROTEIN KINASE KINASE KINASE 5	Encodes a member of the MEKK subfamily that functions redundantly with MAPKKK3 to activate MPK3/6 downstream of multiple pattern recognition receptors and confer resistance to both bacterial and fungal pathogens.	Mitogen-activated protein kinase (MAPK) involved in the transduction of signal between the host cell surface chitin receptor complex CERK1-LYK5 and the intracellular MAPK cascade that leads to chitin-induced immunity. Phosphorylates and activates MAPK targets (e.g. MKK4, MKK5, and possibly MKK2) when phosphorylated by PBL27 after elicitation by chitin. Required for resistance to the fungus A.bras…	activation of MAPK activity, cellular response to chitin, pattern recognition receptor signaling pathway, protein autophosphorylation, protein phosphorylation, regulation of defense response by callose deposition, regulation of defense response to bacterium, regulation of defense response to fungus, regulation of innate immune response, response to chitin		Symbols: MAPKKK5 | mitogen-activated protein kinase kinase kinase 5 | chr5:26695965-26699159 REVERSE LENGTH=716
QTL_TCSA_ch2	MD02G1167700	chr2	14371910	14373237	AT1G49570.1		Peroxidase superfamily protein;(source:Araport11)		response to oxidative stress		Symbols: | Peroxidase superfamily protein | chr1:18347077-18348712 FORWARD LENGTH=350
QTL_TCSA_ch2	MD02G1167800	chr2	14378417	14381854	AT2G15790.1	CYCLOPHILIN 40, CYP40, SQN, SQUINT	SQN encodes the Arabidopsis homolog of cyclophilin 40 (CyP40). It is specifically required for the vegetative but not the reproductive maturation of the shoot. Belongs to one of the 36 carboxylate clamp (CC)-tetratricopeptide repeat (TPR) proteins (Prasad 2010, Pubmed ID: 20856808) with potential to interact with Hsp90/Hsp70 as co-chaperones.	PPIases accelerate the folding of proteins. It catalyzes the cis-trans isomerization of proline imidic peptide bonds in oligopeptides. Involved in promoting the expression of the juvenile phase of vegetative development, and, to a lower extent, in regulating the positioning of floral buds, floral morphogenesis and the expression of HSPs.	floral meristem determinacy, protein folding, protein peptidyl-prolyl isomerization, vegetative phase change	vegetative development	Symbols: SQN, CYP40 | peptidyl-prolyl cis-trans isomerase / cyclophilin-40 (CYP40) / rotamase | chr2:6878144-6880743 REVERSE LENGTH=361
QTL_TCSA_ch2	MD02G1168000	chr2	14412879	14415461	AT2G26560.1	PATATIN-LIKE PROTEIN 2, PHOSPHOLIPASE A 2A, PLA IIA, PLA2A, PLAII ALPHA, PLP2	Encodes a lipid acyl hydrolase with wide substrate specificity that accumulates upon infection by fungal and bacterial pathogens. Protein is localized in the cytoplasm in healthy leaves, and in membranes in infected cells. Plays a role in cell death and differentially affects the accumulation of oxylipins. Contributes to resistance to virus.	Possesses non-specific lipolytic acyl hydrolase (LAH) activity. Catalyzes the hydrolysis of the galactolipids monogalactosyldiacylglycerol (MGDG) and digalactosyldiacylglycerol (DGDG), and less efficiently the phoshpolipids phosphatidylcholine (PC), phosphatidylethanolamine (PE), phosphatidylglycerol (PG), phosphatidic acid (PA), phosphatidylserine (PS) and phosphatidylinositol (PI). Favors the r…	cell death, cellular response to hypoxia, defense response to virus, lipid metabolic process, oxylipin biosynthetic process, plant-type hypersensitive response, response to cadmium ion		Symbols: PLP2, PLA IIA, PLA2A | phospholipase A 2A | chr2:11293912-11295708 REVERSE LENGTH=407
QTL_total_length_ch4	MD04G1130400	chr4	21694051	21696106	AT2G37650.1		GRAS family transcription factor;(source:Araport11)		regulation of transcription, DNA-templated		Symbols: | GRAS family transcription factor | chr2:15792623-15794779 FORWARD LENGTH=718
QTL_total_length_ch4	MD04G1130500	chr4	21705185	21708429	AT2G37660.1		NAD(P)-binding Rossmann-fold superfamily protein;(source:Araport11)		defense response to bacterium		Symbols: | NAD(P)-binding Rossmann-fold superfamily protein | chr2:15795481-15796977 REVERSE LENGTH=325
QTL_total_length_ch4	MD04G1130600	chr4	21714313	21714747	AT5G12060.1		Plant self-incompatibility protein S1 family;(source:Araport11)				Symbols: | Plant self-incompatibility protein S1 family | chr5:3894919-3895371 REVERSE LENGTH=150
QTL_total_length_ch4	MD04G1130800	chr4	21746599	21749242	AT5G02230.2		Haloacid dehalogenase-like hydrolase (HAD) superfamily protein;(source:Araport11)				Symbols: | Haloacid dehalogenase-like hydrolase (HAD) superfamily protein | chr5:449132-450507 FORWARD LENGTH=280
QTL_total_length_ch4	MD04G1130900	chr4	21788325	21793201	AT1G07510.1	FTSH PROTEASE 10, FTSH10	encodes an FtsH protease that is localized to the mitochondrion	Probable ATP-dependent zinc metallopeptidase. Involved in the assembly and/or stability of the complexes I and V of the mitochondrial oxidative phosphorylation system.	cristae formation, mitochondrial fusion, mitochondrial protein processing, protein-containing complex assembly		Symbols: ftsh10 | FTSH protease 10 | chr1:2305689-2309380 FORWARD LENGTH=813
QTL_total_length_ch4	MD04G1131000	chr4	21800375	21802338	AT5G43290.1	ARABIDOPSIS THALIANA WRKY DNA-BINDING PROTEIN 49, ATWRKY49, WRKY DNA-BINDING PROTEIN 49, WRKY49	member of WRKY Transcription Factor; Group II-c	Transcription factor. Interacts specifically with the W box (5'-(T)TGAC[CT]-3'), a frequently occurring elicitor-responsive cis-acting element (By similarity).	regulation of transcription, DNA-templated		Symbols: WRKY49, ATWRKY49 | WRKY DNA-binding protein 49 | chr5:17371987-17373083 REVERSE LENGTH=274
QTL_total_length_ch4	MD04G1131100	chr4	21807192	21807380	AT5G02220.1	SIAMESE-RELATED 4, SMR4	cyclin-dependent kinase inhibitor;(source:Araport11)	Probable cyclin-dependent protein kinase (CDK) inhibitor that functions as a repressor of mitosis in the endoreduplication cell cycle (PubMed:26546445). Acts as a potent cell cycle inhibitor (PubMed:24399300).	negative regulation of mitotic nuclear division, regulation of DNA endoreduplication		Symbols: | unknown protein; Has 30201 Blast hits to 17322 proteins in 780 species: Archae - 12; Bacteria - 1396; Metazoa - 17338; Fungi - 3422; Plants - 5037; Viruses - 0; Other Eukaryotes - 2996 (source: NCBI BLink). | chr5:441884-442102 REVERSE LENGTH=72
QTL_total_length_ch4	MD04G1131200	chr4	21811915	21815253	AT5G60020.1	ATLAC17, LAC17, LACCASE 17	LAC17 appears to have laccase activity based on enzyme assays performed using lac17 mutants. Notably, these mutants appear to have a reduced deposition of G lignin units. LAC17 is expressed in interfascicular fibers and likely contributes to lignin biosynthesis, and hence, cell wall biosynthesis, there.	Lignin degradation and detoxification of lignin-derived products.	lignin biosynthetic process, phenylpropanoid metabolic process	cell wall biosynthesis	Symbols: LAC17, ATLAC17 | laccase 17 | chr5:24168072-24170223 FORWARD LENGTH=577
QTL_total_length_ch4	MD04G1131300	chr4	21815391	21817277	AT2G37678.1	FAR-RED ELONGATED HYPOCOTYL 1, FHY1, FRY1, PAT3, PHYTOCHROME A SIGNAL TRANSDUCTION 3	Positive regulator of photomorphogenesis in far-red light. Most abundant in young seedlings in the dark. Downregulated in the light and older as plants develop. Localized in the nucleus and the cytoplasm. Nuclear localization strongest in the dark. Degraded through the 26S proteasome. Regulated by PHYA. It is specifically required for the light-regulated nuclear accumulation of phyA ( but not phy…	Key regulator of far red / red (FR/R) spectrum-specific responses essential for the adaption to changing light conditions (e.g. de-etiolation), essentially by regulating PHYA shuttling from the cytoplasm to the nucleus and by directly regulating the expression of some target genes, depending on light conditions and phosphorylation status (PubMed:22582101). Binds chromatin at target genes promoter…	far-red light signaling pathway, heterochromatin assembly by small RNA, maintenance of protein location in nucleus, photomorphogenesis, positive regulation of transcription, DNA-templated, regulation of response to salt stress, regulation of seed germination, response to absence of light, response to far red light, response to light stimulus, response to red light, response to red or far red light	photomorphogenesis	Symbols: FHY1, PAT3, FRY1 | far-red elongated hypocotyl 1 | chr2:15801689-15802696 REVERSE LENGTH=202
QTL_total_length_ch4	MD04G1131400	chr4	21827137	21831977	AT3G09320.1		DHHC-type zinc finger family protein;(source:Araport11)		peptidyl-L-cysteine S-palmitoylation, protein targeting to membrane		Symbols: | DHHC-type zinc finger family protein | chr3:2862142-2864113 REVERSE LENGTH=286
QTL_total_length_ch4	MD04G1131500	chr4	21832691	21838704	AT5G60020.1	ATLAC17, LAC17, LACCASE 17	LAC17 appears to have laccase activity based on enzyme assays performed using lac17 mutants. Notably, these mutants appear to have a reduced deposition of G lignin units. LAC17 is expressed in interfascicular fibers and likely contributes to lignin biosynthesis, and hence, cell wall biosynthesis, there.	Lignin degradation and detoxification of lignin-derived products.	lignin biosynthetic process, phenylpropanoid metabolic process	cell wall biosynthesis	Symbols: LAC17, ATLAC17 | laccase 17 | chr5:24168072-24170223 FORWARD LENGTH=577
QTL_total_length_ch4	MD04G1131600	chr4	21841317	21842651	AT2G39710.1		Encodes a Cysteine-rich peptide (CRP) family protein				Symbols: | Eukaryotic aspartyl protease family protein | chr2:16562051-16563379 REVERSE LENGTH=442
QTL_total_length_ch4	MD04G1131700	chr4	21861423	21862484	AT5G02160.1	FIP, FTSH5 INTERACTING PROTEIN	Zinc-finger domain containing protein involved in abiotic stress response. Possesses an N-terminal transit peptide followed by a hydrophobic domain and a zinc-finger domain. Despite the presence of a zinc-finger domain (C4-type) with two CXXCXGXG conserved repeats, characteristic of DNAJ protein, the conserved J domain is absent in FIP. Interacts with FtsH5. Gene expression levels are reduced and…	Part of a complex that function as an ATP-dependent zinc metallopeptidase. Involved in the thylakoid formation and in the removal of damaged D1 in the photosystem II, preventing cell death under high-intensity light conditions. Not involved in the degradation of the light-harvesting complex of photosystem II (LHC II) or in thermotolerance.	negative regulation of translation in response to stress		Symbols: | unknown protein; FUNCTIONS IN: molecular_function unknown; INVOLVED IN: biological_process unknown; LOCATED IN: chloroplast thylakoid membrane; EXPRESSED IN: 23 plant structures; EXPRESSED DURING: 13 growth stages; Has 121 Blast hits to 121 proteins in 17 species: Archae - 0; Bacteria - 0; Metazoa - 0; Fungi - 0; Plants - 121; Viruses - 0; Other Eukaryotes - 0 (source: NCBI BLink). | c…
QTL_total_length_ch4	MD04G1131800	chr4	21863842	21864909	AT3G46620.1	ARABIDOPSIS THALIANA RING AND DOMAIN OF UNKNOWN FUNCTION 1117 1, ATRDUF1, BCA2Â ZINC FINGER ATL 10, BTL10, RDUF1, RING AND DOMAIN OF UNKNOWN FUNCTION 1117 1	Encodes an ABA- and drought-induced RING-DUF1117 gene whose mutation results in hyposensitive phenotypes toward ABA in terms of germination rate and stomatal closure and markedly reduced tolerance to drought stress relative to wild-type plants.	E3 ubiquitin-protein ligase involved in the positive regulation of abscisic acid-dependent drought stress responses (PubMed:22405823). Involved in the positive regulation of responses to salt and osmotic stresses during seed germination and early seedling development (PubMed:23951086). Possesses E3 ubiquitin ligase activity in vitro (PubMed:22405823, PubMed:23951086).	protein autoubiquitination, protein ubiquitination, response to abscisic acid, response to chitin, response to water deprivation		Symbols: | zinc finger (C3HC4-type RING finger) family protein | chr3:17178837-17180024 REVERSE LENGTH=395
QTL_total_length_ch4	MD04G1131900	chr4	21867372	21869732	AT3G09350.1	FES1A	Encodes one of the Arabidopsis orthologs of the human Hsp70-binding protein 1 (HspBP-1) and yeast Fes1p: Fes1A (AT3G09350), Fes1B (AT3G53800), Fes1C (AT5G02150). Fes1A is cytosolic and associates with cytosolic Hsp70. Mutants showed increased heat-sensitive phenotype suggestion the involvement of Fes1A in acquired thermotolerance. Does not have nucleotide exchange factor activity in vitro.		response to heat, response to salt stress		Symbols: Fes1A | Fes1A | chr3:2871216-2873109 FORWARD LENGTH=363
QTL_total_length_ch4	MD04G1132000	chr4	21870841	21871162	AT3G21420.1	LATERAL BRANCHING OXIDOREDUCTASE 1, LBO1	LATERAL BRANCHING OXIDOREDUCTASE (LBO), encodes an oxidoreductase-like enzyme of the 2-oxoglutarate and Fe(II)-dependent dioxygenase superfamily. It is involved in the biosynthesis of strigolactones.		strigolactone biosynthetic process	strigolactones	Symbols: | 2-oxoglutarate (2OG) and Fe(II)-dependent oxygenase superfamily protein | chr3:7541579-7543221 FORWARD LENGTH=364
QTL_total_length_ch4	MD04G1132100	chr4	21884039	21884776	AT3G21420.1	LATERAL BRANCHING OXIDOREDUCTASE 1, LBO1	LATERAL BRANCHING OXIDOREDUCTASE (LBO), encodes an oxidoreductase-like enzyme of the 2-oxoglutarate and Fe(II)-dependent dioxygenase superfamily. It is involved in the biosynthesis of strigolactones.		strigolactone biosynthetic process	strigolactones	Symbols: | 2-oxoglutarate (2OG) and Fe(II)-dependent oxygenase superfamily protein | chr3:7541579-7543221 FORWARD LENGTH=364
QTL_total_length_ch4	MD04G1132300	chr4	21906102	21907077	AT4G25130.1	METHIONINE SULFOXIDE REDUCTASE A4, MSRA4, PEPTIDE MET SULFOXIDE REDUCTASE 4, PMSR4	Encodes a chloroplast-localized methionine sulfoxide reductase that is a member of the MSRA family. Involved in protection of chloroplasts from oxidative stress.	Catalyzes the reduction of methionine sulfoxide (MetSO) to methionine in proteins. Plays a protective role against oxidative stress by restoring activity to proteins that have been inactivated by methionine oxidation. Prevents the methionine sulfoxidation of the heat shock protein HSP21 and its subsequent inactivation. MSRA family specifically reduces the MetSO S-enantiomer.	cellular response to oxidative stress, response to light stimulus		Symbols: PMSR4 | peptide met sulfoxide reductase 4 | chr4:12898802-12899998 REVERSE LENGTH=258
QTL_total_length_ch4	MD04G1132400	chr4	21908063	21912677	AT3G21420.1	LATERAL BRANCHING OXIDOREDUCTASE 1, LBO1	LATERAL BRANCHING OXIDOREDUCTASE (LBO), encodes an oxidoreductase-like enzyme of the 2-oxoglutarate and Fe(II)-dependent dioxygenase superfamily. It is involved in the biosynthesis of strigolactones.		strigolactone biosynthetic process	strigolactones	Symbols: | 2-oxoglutarate (2OG) and Fe(II)-dependent oxygenase superfamily protein | chr3:7541579-7543221 FORWARD LENGTH=364
QTL_MCARI2_ch6	MD06G1060000	chr6	9271696	9273177	AT4G16563.1						Symbols: | Eukaryotic aspartyl protease family protein | chr4:9329933-9331432 REVERSE LENGTH=499
QTL_MCARI2_ch6	MD06G1060200	chr6	9312011	9316301	AT3G60600.1	(AT)VAP, VAMP/SYNAPTOBREVIN-ASSOCIATED PROTEIN 27-1, VAP, VAP27, VAP27-1, VESICLE ASSOCIATED PROTEIN	Encodes VAP27 (for Vesicle-Associated Protein). VAP27 has high homology to the VAP33 family of SNARE-like proteins from animals. May be involved in vesicular transport to or from the ER. Located exclusively in limiting membrane of protein storage vacuoles. Binds SRC2.	Part of a membrane-cytoskeletal adapter complex that forms a bridge between the endoplasmic reticulum and the plasma membrane. Associates with microtubules.	endoplasmic reticulum membrane organization, endoplasmic reticulum-plasma membrane tethering, intracellular transport		Symbols: VAP27-1, VAP, (AT)VAP, VAP27 | vesicle associated protein | chr3:22400537-22402408 FORWARD LENGTH=256
QTL_MCARI2_ch6	MD06G1060300	chr6	9340096	9341581	AT4G25200.1	ATHSP23.6-MITO, HSP23.6-MITO, MITOCHONDRION-LOCALIZED SMALL HEAT SHOCK PROTEIN 23.6	AtHSP23.6-mito mRNA, nuclear gene encoding mitochondrial		response to cadmium ion		Symbols: ATHSP23.6-MITO, HSP23.6-MITO | mitochondrion-localized small heat shock protein 23.6 | chr4:12917089-12917858 FORWARD LENGTH=210
QTL_MCARI2_ch6	MD06G1060400	chr6	9343335	9349071	AT3G02065.3		P-loop containing nucleoside triphosphate hydrolases superfamily protein;(source:Araport11)				Symbols: | P-loop containing nucleoside triphosphate hydrolases superfamily protein | chr3:359136-360734 FORWARD LENGTH=505
QTL_MCARI2_ch6	MD06G1060600	chr6	9389797	9392061	AT5G47580.1	ALTERED SEED GERMINATION 7, ASG7					Symbols: | unknown protein; BEST Arabidopsis thaliana protein match is: unknown protein (TAIR:AT4G17250.1); Has 1807 Blast hits to 1807 proteins in 277 species: Archae - 0; Bacteria - 0; Metazoa - 736; Fungi - 347; Plants - 385; Viruses - 0; Other Eukaryotes - 339 (source: NCBI BLink). | chr5:19294948-19297194 REVERSE LENGTH=748
QTL_MCARI2_ch6	MD06G1060700	chr6	9408685	9410940	AT5G47580.1	ALTERED SEED GERMINATION 7, ASG7					Symbols: | unknown protein; BEST Arabidopsis thaliana protein match is: unknown protein (TAIR:AT4G17250.1); Has 1807 Blast hits to 1807 proteins in 277 species: Archae - 0; Bacteria - 0; Metazoa - 736; Fungi - 347; Plants - 385; Viruses - 0; Other Eukaryotes - 339 (source: NCBI BLink). | chr5:19294948-19297194 REVERSE LENGTH=748
QTL_MCARI2_ch6	MD06G1060900	chr6	9557422	9557778	AT5G47580.1	ALTERED SEED GERMINATION 7, ASG7					Symbols: | unknown protein; BEST Arabidopsis thaliana protein match is: unknown protein (TAIR:AT4G17250.1); Has 1807 Blast hits to 1807 proteins in 277 species: Archae - 0; Bacteria - 0; Metazoa - 736; Fungi - 347; Plants - 385; Viruses - 0; Other Eukaryotes - 339 (source: NCBI BLink). | chr5:19294948-19297194 REVERSE LENGTH=748
QTL_Dim.2_ch7	MD07G1176900	chr7	25622095	25629924	AT3G52260.2				pseudouridine synthesis		Symbols: | Pseudouridine synthase family protein | chr3:19383452-19386440 REVERSE LENGTH=369
QTL_Dim.2_ch7	MD07G1177000	chr7	25630504	25633025	AT4G25030.2						Symbols: | unknown protein; BEST Arabidopsis thaliana protein match is: unknown protein (TAIR:AT5G45410.3); Has 35333 Blast hits to 34131 proteins in 2444 species: Archae - 798; Bacteria - 22429; Metazoa - 974; Fungi - 991; Plants - 531; Viruses - 0; Other Eukaryotes - 9610 (source: NCBI BLink). | chr4:12865336-12866638 FORWARD LENGTH=344
QTL_Dim.2_ch7	MD07G1177100	chr7	25639729	25640025	AT5G64080.2	ATXYP1, GLYCOSYLPHOSPHATIDYLINOSITOL-ANCHORED LIPID PROTEIN TRANSFER 31, LTPG31, XYLOGEN PROTEIN 1, XYP1		Probable lipid transfer protein (By similarity). Proteoglycan-like factor that exhibits xylogen activity consisting in mediating local and inductive cell-cell interactions required for xylem differentiation (PubMed:15215864, PubMed:21558309).	lipid transport, xylem development		Symbols: | Bifunctional inhibitor/lipid-transfer protein/seed storage 2S albumin superfamily protein | chr5:25645475-25646638 REVERSE LENGTH=178
QTL_Dim.2_ch7	MD07G1177200	chr7	25645654	25648333	AT3G52270.1				transcription initiation from RNA polymerase II promoter		Symbols: | Transcription initiation factor IIF, beta subunit | chr3:19387180-19388902 REVERSE LENGTH=269
QTL_Dim.2_ch7	MD07G1177300	chr7	25648818	25654331	AT5G50840.1		alpha-taxilin-like protein;(source:Araport11)				Symbols: | CONTAINS InterPro DOMAIN/s: Taxilin (InterPro:IPR019132); Has 30201 Blast hits to 17322 proteins in 780 species: Archae - 12; Bacteria - 1396; Metazoa - 17338; Fungi - 3422; Plants - 5037; Viruses - 0; Other Eukaryotes - 2996 (source: NCBI BLink). | chr5:20685903-20688739 FORWARD LENGTH=404
QTL_Dim.2_ch7	MD07G1177400	chr7	25685014	25693991	AT5G60410.1	ATSIZ1, SAP AND MIZ1 DOMAIN- CONTAINING LIGASE1, SIZ1	Encodes a plant small ubiquitin-like modifier (SUMO) E3 ligase that is a focal controller of Pi starvation-dependent responses. Also required for SA and PAD4-mediated R gene signalling, which in turn confers innate immunity in Arabidopsis. Also involved in the regulation of plant growth, drought responses and freezing tolerance. This latter effect is most likely due to SIZ1 dependent ABI5 sumoyla…		cell division, cellular response to phosphate starvation, detection of phosphate ion, developmental growth, embryo sac development, heat acclimation, negative regulation of flower development, negative regulation of systemic acquired resistance, plant ovule development, pollen tube guidance, protein sumoylation, regulation of abscisic acid-activated signaling pathway, regulation of growth, regula…	flowering, developmental growth	Symbols: ATSIZ1, SIZ1 | DNA-binding protein with MIZ/SP-RING zinc finger, PHD-finger and SAP domain | chr5:24295226-24300671 FORWARD LENGTH=873
QTL_Dim.2_ch7	MD07G1177500	chr7	25713261	25713509	AT3G01580.1						Symbols: | Tetratricopeptide repeat (TPR)-like superfamily protein | chr3:223529-225511 REVERSE LENGTH=660
QTL_Dim.2_ch7	MD07G1177900	chr7	25724193	25726537	AT2G35790.1						Symbols: | unknown protein; CONTAINS InterPro DOMAIN/s: Protein of unknown function DUF1301 (InterPro:IPR009724); Has 116 Blast hits to 116 proteins in 49 species: Archae - 0; Bacteria - 0; Metazoa - 53; Fungi - 6; Plants - 49; Viruses - 0; Other Eukaryotes - 8 (source: NCBI BLink). | chr2:15040735-15041976 FORWARD LENGTH=238
QTL_Dim.2_ch7	MD07G1178100	chr7	25744951	25745223	AT1G12060.1	ATBAG5, BAG5, BCL-2-ASSOCIATED ATHANOGENE 5	A member of Arabidopsis BAG (Bcl-2-associated athanogene) proteins, plant homologs of mammalian regulators of apoptosis. Plant BAG proteins are multi-functional and remarkably similar to their animal counterparts, as they regulate apoptotic-like processes ranging from pathogen attack, to abiotic stress, to plant development.	Co-chaperone that regulates diverse cellular pathways, such as programmed cell death and stress responses.	protein folding	plant development	Symbols: ATBAG5, BAG5 | BCL-2-associated athanogene 5 | chr1:4076334-4076981 FORWARD LENGTH=215
QTL_Dim.2_ch7	MD07G1178200	chr7	25748010	25750102	AT5G02450.1						Symbols: | Ribosomal protein L36e family protein | chr5:533501-534394 FORWARD LENGTH=108
QTL_Dim.2_ch7	MD07G1178300	chr7	25806696	25811910	AT3G55510.1	RBL, REBELOTE	Encodes a regulator of floral determinacy in that interacts with both nucleolar and nucleoplasmic proteins.	Promotes the expression of FLC and FLC homologs to repress the floral transition (PubMed:21423667). Promotes WRKY70 and LTP7 genes epigenetic methylation (e.g. H3K4me3) and subsequent expression (PubMed:23284292).	floral meristem determinacy, ribosomal large subunit biogenesis	flowering	Symbols: RBL | Noc2p family | chr3:20579232-20582124 FORWARD LENGTH=594
QTL_Dim.2_ch7	MD07G1178400	chr7	25815852	25819479	AT3G52290.1	IQ-DOMAIN 3, IQD3	Member of IQ67 (CaM binding) domain containing family.				Symbols: IQD3 | IQ-domain 3 | chr3:19394441-19396196 FORWARD LENGTH=430
QTL_Dim.2_ch7	MD07G1178500	chr7	25825952	25826203	AT1G04350.1		encodes a protein whose sequence is similar to 2-oxoglutarate-dependent dioxygenase				Symbols: | 2-oxoglutarate (2OG) and Fe(II)-dependent oxygenase superfamily protein | chr1:1165296-1166538 FORWARD LENGTH=360
QTL_Dim.2_ch7	MD07G1178600	chr7	25831899	25834160	AT2G35795.1	PAM18-1	Chaperone DnaJ-domain superfamily protein;(source:Araport11)		protein import into mitochondrial matrix		Symbols: | Chaperone DnaJ-domain superfamily protein | chr2:15042321-15043334 FORWARD LENGTH=112
QTL_resp.TSTA_27.07_ch7	MD07G1236900	chr7	30956901	30958617	AT5G05180.2		myosin heavy chain, striated protein;(source:Araport11)				Symbols: | unknown protein; BEST Arabidopsis thaliana protein match is: unknown protein (TAIR:AT3G10880.1); Has 50151 Blast hits to 28081 proteins in 1838 species: Archae - 860; Bacteria - 6013; Metazoa - 25867; Fungi - 3836; Plants - 2236; Viruses - 90; Other Eukaryotes - 11249 (source: NCBI BLink). | chr5:1536924-1538318 FORWARD LENGTH=408
QTL_resp.TSTA_27.07_ch7	MD07G1237000	chr7	30966093	30969218	AT3G10870.1	ARABIDOPSIS THALIANA METHYL ESTERASE 17, ATMES17, MES17, METHYL ESTERASE 17	Encodes a methyl IAA esterase. Methyl IAA is believed to be an inactive form of auxin that needs to be demethylated to exert a biological effect. MES17 does not act on methyl JA, MeSA, MeGA4, or MEGA9 in vitro. This gene is expressed in several tissues of seedlings and adult plants, with a higher relative level of expression in the seedling shoot apex and the adult stem.	Methylesterase that efficiently and specifically hydrolyzes methyl indole-3-acetic acid (MeIAA) to IAA (auxin). MeIAA is believed to be an inactive form of auxin that needs to be demethylated to exert a biological effect.	indoleacetic acid conjugate metabolic process, jasmonic acid metabolic process, salicylic acid metabolic process, shoot system development	auxin	Symbols: MES17, ATMES17 | methyl esterase 17 | chr3:3401228-3402612 REVERSE LENGTH=276
QTL_resp.TSTA_27.07_ch7	MD07G1237100	chr7	30970776	30972446	AT5G43350.1	ARABIDOPSIS THALIANA PHOSPHATE TRANSPORTER 1, ATPT1, PHOSPHATE TRANSPORTER 1;1, PHT1;1, PT1	Encodes an inorganic phosphate transporter Pht1;1. Mutants display enhanced arsenic accumulation. Members of the Pht1 family of phosphate transporters include: Pht1;1/At5g43350, Pht1;2/At5g43370, Pht1;3/At5g43360, Pht1;4/At2g38940, Pht1;5/At2g32830, Pht1;6/At5g43340, Pht1;7/At3g54700, Pht1;8/At1g20860, Pht1;9/At1g76430 (Plant Journal 2002, 31:341).	High-affinity transporter for external inorganic phosphate. Acts as a H+:phosphate symporter in both low- and high-Pi conditions. Confers sensitivity to arsenate. Although related to the sugar transporter family, it does not transport sugars.	arsenate ion transmembrane transport, cellular response to phosphate starvation, phosphate ion transport		Symbols: ATPT1, PHT1;1 | phosphate transporter 1;1 | chr5:17399918-17401643 REVERSE LENGTH=524
QTL_resp.TSTA_27.07_ch7	MD07G1237200	chr7	30973183	30974101	AT3G08710.2	ATH9, TH9, THIOREDOXIN H-TYPE 9, THIOREDOXIN TYPE H 9, TRX H9, TRXH9	Associated to plasma membrane. Moves cell to cell, suggesting a role in intercellular communication. The redox reaction between oxidized AtGPX3 and reduced AtTRXh9 is realized through the forming and breaking of disulfide bonds via the active sites of Cys4 and Cys57 in AtTRXh9.		cell communication		Symbols: ATH9, TRX H9, TH9 | thioredoxin H-type 9 | chr3:2645590-2646304 FORWARD LENGTH=140
QTL_resp.TSTA_27.07_ch7	MD07G1237300	chr7	30975210	30978030	AT5G58300.2		Leucine-rich repeat protein kinase family protein;(source:Araport11)		protein phosphorylation		Symbols: | Leucine-rich repeat protein kinase family protein | chr5:23572821-23574871 FORWARD LENGTH=654
QTL_resp.TSTA_27.07_ch7	MD07G1237400	chr7	30984452	30986282	AT3G56430.1	ATTIM21-LIKE 2, ATTIM21L-2	TIM domain protein. Associates with components of mitochondrial complex I and III. May be involved in biogenesis of respiratory chain components.				Symbols: | unknown protein; FUNCTIONS IN: molecular_function unknown; INVOLVED IN: biological_process unknown; LOCATED IN: mitochondrion, vacuole; EXPRESSED IN: 22 plant structures; EXPRESSED DURING: 13 growth stages; BEST Arabidopsis thaliana protein match is: unknown protein (TAIR:AT2G40800.1); Has 3121 Blast hits to 1477 proteins in 196 species: Archae - 12; Bacteria - 170; Metazoa - 996; Fung…
QTL_resp.TSTA_27.07_ch7	MD07G1237500	chr7	30986952	30988730	AT1G26910.1	RIBOSOMAL PROTEIN L10 B, RPL10B	Ribosomal protein L16p/L10e family protein;(source:Araport11)		developmental process, response to UV-B, ribosomal large subunit assembly, translation		Symbols: RPL10B | Ribosomal protein L16p/L10e family protein | chr1:9321709-9322813 FORWARD LENGTH=221
QTL_resp.TSTA_27.07_ch7	MD07G1237600	chr7	30998396	31003321	AT5G01960.1		RING/U-box superfamily protein;(source:Araport11)		ubiquitin protein ligase activity		Symbols: | RING/U-box superfamily protein | chr5:370811-372775 FORWARD LENGTH=426
QTL_resp.TSTA_27.07_ch7	MD07G1238000	chr7	31013140	31016099	AT2G40810.2	ATATG18C, ATG18C, HOMOLOG OF YEAST AUTOPHAGY 18C		yeast autophagy-like protein;(source:Araport11)	autophagy of mitochondrion, autophagy of nucleus, protein lipidation, protein localization to phagophore assembly site		Symbols: ATATG18C, ATG18C | homolog of yeast autophagy 18C | chr2:17032686-17034338 FORWARD LENGTH=393
QTL_resp.TSTA_27.07_ch7	MD07G1238100	chr7	31021056	31024784	AT5G17680.1		disease resistance protein (TIR-NBS-LRR class);(source:Araport11)		signal transduction		Symbols: | disease resistance protein (TIR-NBS-LRR class), putative | chr5:5822999-5827153 FORWARD LENGTH=1294
QTL_resp.TSTA_27.07_ch7	MD07G1238200	chr7	31024786	31027538	AT5G36930.2		Disease resistance protein (TIR-NBS-LRR class) family;(source:Araport11)		signal transduction		Symbols: | Disease resistance protein (TIR-NBS-LRR class) family | chr5:14567771-14571916 REVERSE LENGTH=1191
QTL_resp.TSTA_27.07_ch7	MD07G1238300	chr7	31031466	31034894	AT3G56460.1		GroES-like zinc-binding alcohol dehydrogenase family protein;(source:Araport11)				Symbols: | GroES-like zinc-binding alcohol dehydrogenase family protein | chr3:20933029-20934425 REVERSE LENGTH=348
QTL_resp.TSTA_27.07_ch7	MD07G1238400	chr7	31034896	31037641	AT3G10840.1		alpha/beta-Hydrolases superfamily protein;(source:Araport11)				Symbols: | alpha/beta-Hydrolases superfamily protein | chr3:3391207-3393281 REVERSE LENGTH=466
QTL_resp.TSTA_27.07_ch7	MD07G1238500	chr7	31037643	31038368	AT2G40815.1		Calcium-dependent lipid-binding (CaLB domain) family protein;(source:Araport11)				Symbols: | Calcium-dependent lipid-binding (CaLB domain) family protein | chr2:17034736-17036110 REVERSE LENGTH=367
QTL_resp.TSTA_27.07_ch7	MD07G1238600	chr7	31038518	31039999	AT4G19985.1	GCN5‐RELATED N‐ACETYLTRANSFERASE 3, GNAT3	Acyl-CoA N-acyltransferases (NAT) superfamily protein;(source:Araport11)		UDP-N-acetylglucosamine biosynthetic process		Symbols: | Acyl-CoA N-acyltransferases (NAT) superfamily protein | chr4:10830542-10831711 REVERSE LENGTH=237
QTL_resp.TSTA_27.07_ch7	MD07G1238700	chr7	31040398	31047961	AT1G20670.1		DNA-binding bromodomain-containing protein;(source:Araport11)				Symbols: | DNA-binding bromodomain-containing protein | chr1:7164537-7167933 REVERSE LENGTH=652
QTL_resp.TSTA_27.07_ch7	MD07G1238800	chr7	31049651	31054087	AT5G24910.1	CYP714A1, CYTOCHROME P450, FAMILY 714, SUBFAMILY A, POLYPEPTIDE 1, ELA1, EUI-LIKE P450 A1	Member of CYP714A. Encodes one of the two tandemly duplicated gene pair ELA1 (CYP714A1) and ELA2 (CYP714A2), homologs of the rice cytochrome P450 monooxygenase gene EUI1. Double mutation of ELA1 and ELA2 results in increased biomass and enlarged organs.		heme binding, iron ion binding, monooxygenase activity, oxidoreductase activity, acting on paired donors, with incorporation or reduction of molecular oxygen	UV and cold-stress response	Symbols: CYP714A1 | cytochrome P450, family 714, subfamily A, polypeptide 1 | chr5:8567674-8570260 REVERSE LENGTH=532
QTL_resp.TSTA_27.07_ch7	MD07G1238900	chr7	31060619	31063994	AT3G54190.1		Transducin/WD40 repeat-like superfamily protein;(source:Araport11)				Symbols: | Transducin/WD40 repeat-like superfamily protein | chr3:20061759-20063880 REVERSE LENGTH=467
QTL_resp.TSTA_27.07_ch7	MD07G1239000	chr7	31066957	31072435	AT1G17360.1		LOW protein: protein phosphatase 1 regulatory subunit-like protein;(source:Araport11)				Symbols: | BEST Arabidopsis thaliana protein match is: COP1-interacting protein-related (TAIR:AT1G72410.1); Has 9949 Blast hits to 7480 proteins in 576 species: Archae - 12; Bacteria - 1007; Metazoa - 3636; Fungi - 982; Plants - 444; Viruses - 50; Other Eukaryotes - 3818 (source: NCBI BLink). | chr1:5947441-5951399 FORWARD LENGTH=1061
QTL_resp.TSTA_27.07_ch7	MD07G1239100	chr7	31072631	31078269	AT1G33400.1	TETRATRICOPEPTIDE REPEAT 9, TPR9	Encodes one of the 36 carboxylate clamp (CC)-tetratricopeptide repeat (TPR) proteins (Prasad 2010, Pubmed ID: 20856808) with potential to interact with Hsp90/Hsp70 as co-chaperones.				Symbols: TPR9 | Tetratricopeptide repeat (TPR)-like superfamily protein | chr1:12104891-12109488 REVERSE LENGTH=798
QTL_resp.TSTA_27.07_ch7	MD07G1239200	chr7	31078682	31080240	AT5G51110.1	ATAIRP2 TARGET PROTEIN 1, ATP1, RAF2, RUBISCO ASSEMBLY FACTOR 2, SDIR1-INTERACTING PROTEIN1, SDIRIP1	Encodes a protein involved in Rubisco assembly that also mediates Abscisic acid-dependent stress response. It is a ubiquitination target of the intracellular E3 ligase SDIR1. It selectively regulates the expression of the downstream basic region/leucine zipper motif transcription factor gene ABA-INSENSITIVE5, rather than ABA-RESPONSIVE ELEMENTS BINDING FACTOR3 (ABF3) or ABF4, to regulate ABA-medi…	Involved in tetrahydrobiopterin biosynthesis (By similarity). Interacts with and acts downstream of the E3 ubiquitin-protein ligase SDIR1 in abscisic acid (ABA) and salt stress signaling. Regulates the expression of the bZIP transcription factor ABI5, which mediates responses to ABA during seed germination and salt stress. The SDIR1-ATP1/SDIRIP1 complex plays an important role in ABA signaling th…	Involved in tetrahydrobiopterin biosynthesis (By similarity). Interacts with and acts downstream of the E3 ubiquitin-protein ligase SDIR1 in abscisic acid (ABA) and salt stress signaling. Regulates the expression of the bZIP transcription factor ABI5, which mediates responses to ABA during seed germination and salt stress. The SDIR1-ATP1/SDIRIP1 complex plays an important role in ABA signaling th…	ABA-dependent stress response	Symbols: | Transcriptional coactivator/pterin dehydratase | chr5:20778316-20779380 REVERSE LENGTH=220
QTL_resp.TSTA_27.07_ch7	MD07G1239500	chr7	31087795	31088556	AT4G33550.2		Bifunctional inhibitor/lipid-transfer protein/seed storage 2S albumin superfamily protein;(source:Araport11)				Symbols: | Bifunctional inhibitor/lipid-transfer protein/seed storage 2S albumin superfamily protein | chr4:16134538-16134964 FORWARD LENGTH=115
QTL_resp.TSTA_27.07_ch7	MD07G1239700	chr7	31109719	31110384	AT4G33550.2		Bifunctional inhibitor/lipid-transfer protein/seed storage 2S albumin superfamily protein;(source:Araport11)				Symbols: | Bifunctional inhibitor/lipid-transfer protein/seed storage 2S albumin superfamily protein | chr4:16134538-16134964 FORWARD LENGTH=115
QTL_resp.TSTA_27.07_ch7	MD07G1239800	chr7	31130919	31131492	AT4G33550.2		Bifunctional inhibitor/lipid-transfer protein/seed storage 2S albumin superfamily protein;(source:Araport11)				Symbols: | Bifunctional inhibitor/lipid-transfer protein/seed storage 2S albumin superfamily protein | chr4:16134538-16134964 FORWARD LENGTH=115
QTL_resp.TSTA_27.07_ch7	MD07G1239900	chr7	31154567	31157271	AT5G07410.1	ATPME48, PECTIN METHYLESTERASE 48, PME48	Encodes a pectin methylesterase implicated in the remodeling of pectins in pollen. Its expression is restricted to the male gametophyte (dry pollen, imbibed pollen and pollen tube). Mutants do not display any phenotype in the vegetative tissues. Pollen germination of KO mutant is strongly delayed in vivo and in vitro. Extra calcium restores the wild type phenotype in vitro.	Acts in the modification of cell walls via demethylesterification of cell wall pectin.	cell wall modification, pectin catabolic process, pollen germination		Symbols: | Pectin lyase-like superfamily protein | chr5:2345852-2347276 FORWARD LENGTH=361
QTL_nb_axes_ch8	MD08G1041900	chr8	3084433	3084770	AT1G27970.1	NTF2B, NUCLEAR TRANSPORT FACTOR 2B	Encodes an ortholog of yeast NTF2, a nuclear envelop transport protein that functions as the nuclear import receptor for RanGDP, an essential player in nucleocytoplasmic transport. The mRNA is cell-to-cell mobile.	Facilitates protein transport into the nucleus. Interacts with various nucleoporins and with Ran-GDP. Could be part of a multicomponent system of cytosolic factors that assemble at the pore complex during nuclear import.	nucleocytoplasmic transport, protein import into nucleus		Symbols: NTF2B | nuclear transport factor 2B | chr1:9746921-9747787 FORWARD LENGTH=126
QTL_nb_axes_ch8	MD08G1042000	chr8	3096474	3098893	AT4G33300.2	ADR1-L1, ADR1-LIKE 1	Encodes a member of the ADR1 family nucleotide-binding leucine-rich repeat (NB-LRR) immune receptors.	Disease resistance (R) protein that mediates resistance against Hyaloperonospora parasitica in a salicylic acid-dependent manner. Also mediates resistance against Erysiphe cichoracearum is both salicylic acid-dependent and partially NPR1-dependent. Resistance proteins guard the plant against pathogens that contain an appropriate avirulence protein via an indirect interaction with this avirulence …	defense response to bacterium		Symbols: ADR1-L1 | ADR1-like 1 | chr4:16051162-16054005 REVERSE LENGTH=816
QTL_nb_axes_ch8	MD08G1042100	chr8	3104994	3105790	AT5G04720.1	ADR1-L2, ADR1-LIKE 2, PHOENIX 21, PHX21	Encodes a member of the ADR1 family nucleotide-binding leucine-rich repeat (NB-LRR) immune receptors. The mRNA is cell-to-cell mobile.		defense response to bacterium		Symbols: ADR1-L2 | ADR1-like 2 | chr5:1360748-1363665 FORWARD LENGTH=811
QTL_nb_axes_ch8	MD08G1042400	chr8	3115969	3118979	AT4G33300.2	ADR1-L1, ADR1-LIKE 1	Encodes a member of the ADR1 family nucleotide-binding leucine-rich repeat (NB-LRR) immune receptors.		defense response to bacterium		Symbols: ADR1-L1 | ADR1-like 1 | chr4:16051162-16054005 REVERSE LENGTH=816
QTL_nb_axes_ch8	MD08G1042500	chr8	3122758	3129739	AT4G33300.2	ADR1-L1, ADR1-LIKE 1	Encodes a member of the ADR1 family nucleotide-binding leucine-rich repeat (NB-LRR) immune receptors.		defense response to bacterium		Symbols: ADR1-L1 | ADR1-like 1 | chr4:16051162-16054005 REVERSE LENGTH=816
QTL_nb_axes_ch8	MD08G1042700	chr8	3139625	3143987	AT3G14470.1		NB-ARC domain-containing disease resistance protein;(source:Araport11)				Symbols: | NB-ARC domain-containing disease resistance protein | chr3:4857940-4861104 FORWARD LENGTH=1054
QTL_nb_axes_ch8	MD08G1042800	chr8	3150543	3150890	AT5G20910.1	ABI3-INTERACTING PROTEIN 2, AIP2	Encodes an E3 ligase that can interact with and polyubiquitinate ABI3 in vitro. AIP2 likely negatively regulates ABA signaling by targeting ABI3 for post-translational destruction.	E3 ubiquitin-protein ligase that acts as a negative regulator of abscisic acid (ABA) signaling. Mediates ubiquitination and subsequent proteasomal degradation of the transcription factor ABI3.	negative regulation of abscisic acid-activated signaling pathway, protein ubiquitination, response to abscisic acid, ubiquitin-dependent protein catabolic process	ABA signaling	Symbols: AIP2 | RING/U-box superfamily protein | chr5:7092663-7094310 REVERSE LENGTH=310
QTL_nb_axes_ch8	MD08G1042900	chr8	3228588	3237433	AT1G32490.1	EMB2733, EMBRYO DEFECTIVE 2733, ENHANCED SILENCING PHENOTYPE 3, ESP3, GLUCOSE-HYPERSENSITIVE MUTANT 1, GSM1, RSW12	Encodes a homolog of the yeast PRP2 protein, one of four related DEAH RNA helicases identified as essential cofactors for RNA splicing. Involved in ABI4-regulated ABA signaling under high glucose condition in early seedling growth.		RNA splicing, embryo development ending in seed dormancy, post-transcriptional gene silencing by RNA	ABA signaling	Symbols: EMB2733, ESP3 | RNA helicase family protein | chr1:11742356-11749286 REVERSE LENGTH=1044
QTL_nb_axes_ch8	MD08G1043000	chr8	3248001	3252041	AT3G14470.1						Symbols: | NB-ARC domain-containing disease resistance protein | chr3:4857940-4861104 FORWARD LENGTH=1054
QTL_nb_axes_ch8	MD08G1043100	chr8	3254626	3256803	AT4G33000.2	ATCBL10, CALCINEURIN B-LIKE PROTEIN 10, CBL10, SCABP8, SOS3-LIKE CALCIUM BINDING PROTEIN 8	Encodes a member of the calcineurin B-like calcium sensor gene family. Mediates salt tolerance by regulating ion homeostasis in Arabidopsis.		hyperosmotic salinity response, ion homeostasis, regulation of potassium ion transport		Symbols: CBL10, SCABP8, ATCBL10 | calcineurin B-like protein 10 | chr4:15924821-15926398 FORWARD LENGTH=246
QTL_nb_axes_ch8	MD08G1043300	chr8	3272752	3276342	AT5G26040.2	HDA2, HISTONE DEACETYLASE 2	Class III RPD3 type protein. Encodes HDA2, a member of the histone deacetylase family proteins.	Responsible for the deacetylation of lysine residues on the N-terminal part of the core histones (H2A, H2B, H3 and H4). Histone deacetylation gives a tag for epigenetic repression and plays an important role in transcriptional regulation, cell cycle progression and developmental events. Histone deacetylases act via the formation of large multiprotein complexes (By similarity).	histone deacetylation	development	Symbols: HDA2 | histone deacetylase 2 | chr5:9099321-9101598 REVERSE LENGTH=387
QTL_nb_axes_ch8	MD08G1043400	chr8	3278589	3284753	AT5G11800.1	ARABIDOPSIS THALIANA K+ EFFLUX ANTIPORTER 6, ATKEA6, K+ EFFLUX ANTIPORTER 6, KEA6	member of Putative potassium proton antiporter family	K+/H+ antiporter involved in K+ homeostasis and osmotic adjustment.	potassium ion transmembrane transporter activity, potassium:proton antiporter activity, solute:proton antiporter activity		Symbols: KEA6, ATKEA6 | K+ efflux antiporter 6 | chr5:3803635-3808069 REVERSE LENGTH=597
QTL_nb_axes_ch8	MD08G1043500	chr8	3289893	3290498	AT2G26040.1	PYL2, PYR1-LIKE 2, RCAR14, REGULATORY COMPONENTS OF ABA RECEPTOR 14	Encodes a member of the PYR (pyrabactin resistance )/PYL(PYR1-like)/RCAR (regulatory components of ABA receptor) family proteins with 14 members. PYR/PYL/RCAR family proteins function as abscisic acid sensors. Mediate ABA-dependent regulation of protein phosphatase 2Cs ABI1 and ABI2.	Receptor for abscisic acid (ABA) required for ABA-mediated responses such as stomatal closure and germination inhibition. Inhibits the activity of group-A protein phosphatases type 2C (PP2Cs) when activated by ABA (PubMed:19893533, PubMed:19898420, PubMed:23844015, PubMed:21658606). Can be activated by both (-)-ABA and (+)-ABA (PubMed:23844015).	abscisic acid-activated signaling pathway, regulation of protein serine/threonine phosphatase activity	ABA receptor	Symbols: PYL2, RCAR14 | PYR1-like 2 | chr2:11094832-11095404 REVERSE LENGTH=190
QTL_nb_axes_ch8	MD08G1043600	chr8	3297526	3301579	AT4G32980.1	ATH1, HOMEOBOX GENE 1	Encodes transcription factor involved in photomorphogenesis. Regulates gibberellin biosynthesis. Activated by AGAMOUS in a cal-1, ap1-1 background. Expressed at low levels in developing stamens. Increased levels of ATH1 severely delay flowering in the C24 accession. Most remarkably, ectopically expressed ATH1 hardly had an effect on flowering time in the Col-0 and Ler accessions. ATH1 physically …	Transcription factor which may be involved in the signal transduction pathway downstream of the COP1 gene. Controls floral competency as a specific activator of FLC expression. Is responsive of the nuclear import of SHOOT MERISTEMLESS (STM).	floral organ abscission, meristem maintenance, negative regulation of cell population proliferation, photomorphogenesis, regulation of gibberellin biosynthetic process, regulation of transcription by RNA polymerase II, shoot organ boundary specification, vegetative to reproductive phase transition of meristem	giberellin and photomorphogenesis	Symbols: ATH1 | homeobox gene 1 | chr4:15914865-15916873 REVERSE LENGTH=473
QTL_nb_axes_ch8	MD08G1043700	chr8	3304206	3307887	AT5G56750.1	N-MYC DOWNREGULATED-LIKE 1, NDL1	AGB1/AGG dimmer interacting protein, response to water deficit		auxin transport, regulation of auxin polar transport, response to auxin, response to jasmonic acid, response to salicylic acid	auxin	Symbols: NDL1 | N-MYC downregulated-like 1 | chr5:22957986-22960606 FORWARD LENGTH=346
QTL_TCSA_ch8	MD08G1205500	chr8	26600551	26605105	AT4G19420.1	PAE8, PECTIN ACETYLESTERASE 8	Pectinacetylesterase family protein;(source:Araport11)	Hydrolyzes acetyl esters in homogalacturonan regions of pectin. In type I primary cell wall, galacturonic acid residues of pectin can be acetylated at the O-2 and O-3 positions. Decreasing the degree of acetylation of pectin gels in vitro alters their physical properties.	cell wall organization	cell wall	Symbols: | Pectinacetylesterase family protein | chr4:10587504-10589807 REVERSE LENGTH=397
QTL_TCSA_ch8	MD08G1205600	chr8	26624584	26627437	AT5G28540.1	BIP1	Encodes the luminal binding protein BiP, an ER-localized member of the HSP70 family. BiP is composed of an N-terminal ATP binding domain and a C-terminal domain that binds to hydrophobic patches on improperly/incompletely folded proteins in an ATP-dependent manner. Involved in polar nuclei fusion during proliferation of endosperm nuclei.		cellular response to unfolded protein, chaperone cofactor-dependent protein refolding, endoplasmic reticulum unfolded protein response, polar nucleus fusion, protein folding, protein refolding, response to heat, ubiquitin-dependent ERAD pathway		Symbols: BIP1 | heat shock protein 70 (Hsp 70) family protein | chr5:10540665-10543274 REVERSE LENGTH=669
QTL_TCSA_ch8	MD08G1205700	chr8	26630333	26636498	AT4G29090.1						Symbols: | Ribonuclease H-like superfamily protein | chr4:14333528-14335255 FORWARD LENGTH=575
QTL_TCSA_ch8	MD08G1205800	chr8	26640920	26645855	AT1G09890.1		Rhamnogalacturonate lyase family protein;(source:Araport11)		carbohydrate metabolic process	carbohydrate metabolic process	Symbols: | Rhamnogalacturonate lyase family protein | chr1:3214237-3217386 REVERSE LENGTH=617
QTL_TCSA_ch8	MD08G1205900	chr8	26646923	26652521	AT1G09910.1		Rhamnogalacturonate lyase family protein;(source:Araport11)		carbohydrate metabolic process	carbohydrate metabolic process	Symbols: | Rhamnogalacturonate lyase family protein | chr1:3220151-3224451 REVERSE LENGTH=675
QTL_TCSA_ch8	MD08G1206100	chr8	26659370	26660876	AT3G60030.1	SPL12, SQUAMOSA PROMOTER-BINDING PROTEIN-LIKE 12	squamosa promoter-binding protein-like 12;(source:Araport11)	Trans-acting factor that binds specifically to the consensus nucleotide sequence 5'-TNCGTACAA-3'.	regulation of transcription, DNA-templated		Symbols: SPL12 | squamosa promoter-binding protein-like 12 | chr3:22165856-22169410 REVERSE LENGTH=927
QTL_TCSA_ch8	MD08G1206200	chr8	26660878	26671183	AT1G09920.1		TRAF-type zinc finger-like protein;(source:Araport11)				Symbols: | TRAF-type zinc finger-related | chr1:3224863-3226860 REVERSE LENGTH=192
QTL_TCSA_ch8	MD08G1206400	chr8	26769431	26788752	AT3G57230.1	AGAMOUS-LIKE 16, AGL16	MADS-box transcription factor. Expressed in leaf, root and stem, with higher RNA accumulation in guard cells and trichomes. AGL16 can directly interact with SVP and indirectly interact with FLC. Furthermore, the accumulation of AGL16 transcripts is modulated by miR824 (AT4G24415). The flowering time effect for the miR824/AGL16 module is more obvious in the Col-FRI background than in the Col-0 bac…	Probable transcription factor involved in the regulation of flowering time in long-day photoperiod. Participates in the repression of FT expression and floral transition, by interacting closely with the FLC-SVP pathways (PubMed:24876250). Functions in the satellite meristemoid lineage of stomatal development (PubMed:17704216).	long-day photoperiodism, flowering, positive regulation of transcription by RNA polymerase II, regulation of transcription by RNA polymerase II, regulation of transcription, DNA-templated, stomatal lineage progression	flowering	Symbols: AGL16 | AGAMOUS-like 16 | chr3:21177710-21180671 FORWARD LENGTH=240
QTL_contrib_17_07_ch12	MD12G1043200	chr12	4863082	4865324	AT3G11750.1	FOLB1	Encodes an enzyme that can act as a aldolase or an epimerase for 7,8-dihydroneopterin and 7,8-dihydromonapterin in vitro. It is likely to act in tetrahydrofolate biosynthesis in vivo.	Catalyzes the conversion of 7,8-dihydroneopterin into 6-hydroxymethyl-7,8-dihydropterin, a biosynthetic precursor of the vitamin tetrahydrofolate. Can use L-threo-dihydroneopterin and D-erythro-dihydroneopterin as substrates for the formation of 6-hydroxymethyldihydropterin, but it can also catalyze the epimerization of carbon 2' of dihydroneopterin and dihydromonapterin.	folic acid-containing compound metabolic process, tetrahydrofolate biosynthetic process		Symbols: FOLB1 | Dihydroneopterin aldolase | chr3:3715071-3715904 REVERSE LENGTH=146
QTL_contrib_17_07_ch12	MD12G1043300	chr12	4866021	4866916	AT4G28360.1				ribosome assembly, translation		Symbols: | Ribosomal protein L22p/L17e family protein | chr4:14029294-14030926 REVERSE LENGTH=271
QTL_contrib_17_07_ch12	MD12G1043400	chr12	4882052	4883897	AT4G28360.1				ribosome assembly, translation		Symbols: | Ribosomal protein L22p/L17e family protein | chr4:14029294-14030926 REVERSE LENGTH=271
QTL_contrib_17_07_ch12	MD12G1043500	chr12	4892420	4893025	AT5G60440.1	AGAMOUS-LIKE 62, AGL62	AGL62 encodes a Type I MADS domain protein that likely functions as a transcription factor. It is expressed AGL62 is expressed exclusively in the endosperm. AGL62 supresses suppresses cellularization during the syncytial phase of endosperm development.	Probable transcription factor. Required for suppression of cellularization and promotion of nuclear proliferation during early endosperm development. The FERTILIZATION-INDEPENDENT SEED (FIS) polycomb complex is required for suppression of ALG62 expression at the end of the syncytial phase of endosperm development.	endosperm development, positive regulation of transcription by RNA polymerase II, regulation of auxin polar transport, regulation of transcription by RNA polymerase II		Symbols: AGL62 | AGAMOUS-like 62 | chr5:24306329-24307520 FORWARD LENGTH=299
QTL_contrib_17_07_ch12	MD12G1043600	chr12	4922293	4924580	AT3G04380.2	SDG31, SET DOMAIN PROTEIN 31, SUVR4	Encodes SUVR4, a nucleolar histone methyltransferase with preference for monomethylated H3K9. One of the four closely related Arabidopsis SUVR proteins that belong to the SU(VAR)3-9 subgroup of SET-domain proteins. Proteins containing the evolutionarily conserved SET domain are involved in regulation of eukaryotic gene expression and chromatin structure through their histone lysine methyltransfer…	Histone methyltransferase that converts monomethylated 'Lys-9' of histone H3 (H3K9me1) to dimethylated 'Lys-9' (H3K9me2) in the absence of bound ubiquitin, and to trimethylated 'Lys-9' (H3K9me3) in the presence of bound ubiquitin. Acts in a locus-specific manner and contributes to the transcriptional silencing of pseudogenes and transposons. H3 'Lys-9' methylation represents a specific tag for ep…	histone lysine methylation		Symbols: SUVR4, SDG31 | SET-domain containing protein lysine methyltransferase family protein | chr3:1161602-1164539 FORWARD LENGTH=465
QTL_contrib_17_07_ch12	MD12G1043700	chr12	4933879	4934382	AT2G24840.1	AGAMOUS-LIKE 61, AGL61, DIA, DIANA	Encodes a member of the Agamous-like family of transcription factors. Localized to the nucleus in the central cell and endosperm of the female gametophyte. Loss of function mutations show reduced female fertility. Fifty percent of ovules have defective central cells with abnormal morphology and patterns of gene expression. Upon fertilization 50% of seeds abort. Using yeast two hybrid assays AGL61…	Probable transcription factor. Controls central cell differentiation during female gametophyte development.	embryo sac central cell differentiation, positive regulation of transcription by RNA polymerase II, regulation of transcription by RNA polymerase II		Symbols: AGL61, DIA | AGAMOUS-like 61 | chr2:10581082-10581876 FORWARD LENGTH=264
QTL_contrib_17_07_ch12	MD12G1043800	chr12	4937386	4938673	AT2G24960.2		Myb/SANT-like DNA-binding domain protein;(source:Araport11)				Symbols: | unknown protein; FUNCTIONS IN: molecular_function unknown; INVOLVED IN: biological_process unknown; LOCATED IN: cellular_component unknown; EXPRESSED IN: 21 plant structures; EXPRESSED DURING: 12 growth stages; BEST Arabidopsis thaliana protein match is: unknown protein (TAIR:AT4G02210.2); Has 30201 Blast hits to 17322 proteins in 780 species: Archae - 12; Bacteria - 1396; Metazoa - 17…
QTL_contrib_17_07_ch12	MD12G1043900	chr12	4940973	4945783	AT5G06440.3		polyketide cyclase/dehydrase/lipid transport superfamily protein;(source:Araport11)				Symbols: | BEST Arabidopsis thaliana protein match is: Polyketide cyclase/dehydrase and lipid transport superfamily protein (TAIR:AT3G11720.3); Has 157 Blast hits to 155 proteins in 41 species: Archae - 0; Bacteria - 6; Metazoa - 5; Fungi - 6; Plants - 99; Viruses - 0; Other Eukaryotes - 41 (source: NCBI BLink). | chr5:1964641-1966807 REVERSE LENGTH=479
QTL_contrib_17_07_ch12	MD12G1044000	chr12	4946898	4951233	AT5G06410.1	HSCB	HscB is a mitochondrial cochaperone involved in [Fe-S] cluster biosynthesis and iron homeostasis.	Co-chaperone required for the assembly of iron-sulfur [Fe-S] clusters in both mitochondria and cytosol (PubMed:19865480). Required for the activity of iron-sulfur proteins such as aconitase and succinate dehydrogenase (PubMed:19865480). Involved in iron homeostasis and may take part in the control of iron translocation from roots to shoots (PubMed:27655366).	[2Fe-2S] cluster assembly, iron ion homeostasis, iron-sulfur cluster assembly, protein complex oligomerization, protein maturation by iron-sulfur cluster transfer		Symbols: | DNAJ heat shock N-terminal domain-containing protein | chr5:1959719-1961132 REVERSE LENGTH=252
QTL_contrib_17_07_ch12	MD12G1044100	chr12	4951235	4954522	AT5G06400.1		Pentatricopeptide repeat (PPR) superfamily protein;(source:Araport11)				Symbols: | Pentatricopeptide repeat (PPR) superfamily protein | chr5:1955959-1959051 FORWARD LENGTH=1030
QTL_contrib_17_07_ch12	MD12G1044300	chr12	4955328	4958195	AT2G35900.1		Mal d 1-associated protein;(source:Araport11)				Symbols: | unknown protein; FUNCTIONS IN: molecular_function unknown; INVOLVED IN: biological_process unknown; LOCATED IN: nucleus; EXPRESSED IN: 20 plant structures; EXPRESSED DURING: 13 growth stages; Has 32 Blast hits to 32 proteins in 12 species: Archae - 0; Bacteria - 0; Metazoa - 0; Fungi - 0; Plants - 32; Viruses - 0; Other Eukaryotes - 0 (source: NCBI BLink). | chr2:15070203-15071540 REVE…
QTL_contrib_17_07_ch12	MD12G1044400	chr12	4960581	4964287	AT3G10660.1	ATCPK2, CALMODULIN-DOMAIN PROTEIN KINASE CDPK ISOFORM 2, CPK2	predicted to encode calcium-dependent protein kinase and is localized to the ER. Protein is myristoylated in a cell-free extract. Changing the proposed myristoylated site, G residue in the amino terminal, to A prevented the meristoylation . The G to A mutation decreased AtCPK2 membrane association by approximately 50%.	May play a role in signal transduction pathways that involve calcium as a second messenger.	intracellular signal transduction, peptidyl-serine phosphorylation, protein nautophosphorylationN-terminal protein myristoylation	signalling involving Ca, possibly stomatal movements	Symbols: CPK2, ATCPK2 | calmodulin-domain protein kinase cdpk isoform 2 | chr3:3331599-3334268 REVERSE LENGTH=646
QTL_contrib_17_07_ch12	MD12G1044500	chr12	4970142	4974732	AT2G35880.1		TPX2 (targeting protein for Xklp2) protein family;(source:Araport11)	Regulates prospindle assembly during late prophase and at the onset of mitosis, before nuclear envelope breakdown (NEB). Is exported from the nucleus shortly before NEB and organized into two polar crescents. After NEB, is progressively associated with the forming spindle. Probably mediates AUR1 activation and localization to spindle microtubules. Has a microtubule binding capability and is able …	cell division, mitotic cell cycle		Symbols: | TPX2 (targeting protein for Xklp2) protein family | chr2:15063204-15065259 REVERSE LENGTH=432
QTL_contrib_17_07_ch12	MD12G1044600	chr12	4975314	4977054	AT3G22300.1	RIBOSOMAL PROTEIN S10, RPS10	Nuclear-encoded gene for mitochondrial ribosomal small subunit protein S10				Symbols: RPS10 | ribosomal protein S10 | chr3:7885737-7886613 FORWARD LENGTH=241
QTL_contrib_17_07_ch12	MD12G1044700	chr12	4977988	4980692	AT2G37270.2	ATRPS5B, RIBOSOMAL PROTEIN 5B, RPS5B	One of two genes encoding the ribosomal protein S5. Expressed at a lower level compared to ATRPS5A.		ribosomal small subunit assembly, translation		Symbols: ATRPS5B, RPS5B | ribosomal protein 5B | chr2:15647883-15649042 REVERSE LENGTH=207
QTL_contrib_17_07_ch12	MD12G1044800	chr12	5004395	5007534	AT5G06390.1	FASCICLIN-LIKE ARABINOGALACTAN PROTEIN 17 PRECURSOR, FLA17	FASCICLIN-like arabinogalactan protein 17 precursor;(source:Araport11)	May be a cell surface adhesion protein.			Symbols: FLA17 | FASCICLIN-like arabinogalactan protein 17 precursor | chr5:1952939-1955047 FORWARD LENGTH=458
QTL_contrib_17_07_ch12	MD12G1045000	chr12	5014383	5019919	AT5G22000.2	RHF2A, RING-H2 GROUP F2A	encodes a RING-type E3 ubiquitin ligase implicated in gametogenesis. Double mutant analyses with RHF1a suggests that RHF2a may be involved in targetting ICK4KRP6 for degradation following meiosis in order to allow the mitoses associated with megagametogenesis and microgametogenesis to occur. RHF2a is expressed in all four floral whorls and is present at ~8-fold higher levels than RHF1a in inflore…	E3 ubiquitin-protein ligase involved in the positive regulation of the gametogenesis progression. Required for the degradation of KRP6, a cyclin-dependent kinase inhibitor which accumulates during meiosis and blocks the progression of subsequent mitoses during gametophytes development. Functions in association with RHF1A.	megagametogenesis, microgametogenesis, protein ubiquitination, proteolysis involved in cellular protein catabolic process, regulation of cell cycle		Symbols: RHF2A | RING-H2 group F2A | chr5:7277436-7279553 FORWARD LENGTH=375
QTL_contrib_17_07_ch12	MD12G1045100	chr12	5031493	5032036	AT3G11690.1						Symbols: | unknown protein; FUNCTIONS IN: molecular_function unknown; INVOLVED IN: biological_process unknown; LOCATED IN: chloroplast; EXPRESSED IN: 24 plant structures; EXPRESSED DURING: 15 growth stages; BEST Arabidopsis thaliana protein match is: unknown protein (TAIR:AT5G06380.1); Has 84 Blast hits to 84 proteins in 12 species: Archae - 0; Bacteria - 0; Metazoa - 0; Fungi - 0; Plants - 84; V…
QTL_contrib_17_07_ch12	MD12G1045200	chr12	5051030	5052052	AT3G52360.1		transmembrane protein;(source:Araport11)		response to karrikin		Symbols: | unknown protein; FUNCTIONS IN: molecular_function unknown; INVOLVED IN: response to karrikin; LOCATED IN: endomembrane system; EXPRESSED IN: 23 plant structures; EXPRESSED DURING: 14 growth stages; BEST Arabidopsis thaliana protein match is: unknown protein (TAIR:AT2G35850.1); Has 34 Blast hits to 34 proteins in 10 species: Archae - 0; Bacteria - 0; Metazoa - 0; Fungi - 0; Plants - 34;…
QTL_MCARI2_NDVI_ch13	MD13G1046400	chr13	3215445	3218931	AT1G68830.1	STN7, STT7 HOMOLOG STN7	STN7 protein kinase; required for state transitions, phosphorylation of the major antenna complex (LHCII) between PSII and PSI, and light adaptation. STN7 is involved in state transitions.	Serine/threonine protein kinase required for state transition by phosphorylating light-harvesting complex II outer antennae (LCHII). State transition plays a central role in response to environmental changes and allows to adjust to changing light conditions via the redistribution of light excitation energy between photosystem II (PSII) and photosystem I (PSI). Phosphorylates the minor light harve…	circadian rhythm, photosynthetic acclimation, protein phosphorylation, regulation of photosynthesis, light reaction	photosynthesis	Symbols: STN7 | STT7 homolog STN7 | chr1:25872654-25875473 REVERSE LENGTH=562
QTL_MCARI2_NDVI_ch13	MD13G1046500	chr13	3222841	3222993	AT1G13245.1	DEVIL 4, DVL4, ROTUNDIFOLIA LIKE 17, RTFL17	ROTUNDIFOLIA like 17;(source:Araport11)		shoot system development	shoot development	Symbols: RTFL17, DVL4 | ROTUNDIFOLIA like 17 | chr1:4525852-4525977 REVERSE LENGTH=41
QTL_MCARI2_NDVI_ch13	MD13G1046600	chr13	3226751	3230841	AT1G25580.1	ANAC008, ARABIDOPSIS NAC DOMAIN CONTAINING PROTEIN 8, SOG1, SUPPRESSOR OF GAMMA RADIATION 1	Encodes suppressor of gamma response 1 (SOG1), a putative transcription factor governing multiple responses to DNA damage	Transcription factor regulating the transcriptional activation response to gamma irradiation (PubMed:19549833). Required for stem-cell death induced by UVB or by gamma irradiation (PubMed:20634150). Not required for ATM activation, but participates in pathways governed by both ATM and ATR sensor kinases (PubMed:19549833). Involved in DNA damage response (DDR) system that regulates cell cycle arre…	DNA damage checkpoint, regulation of meiotic nuclear division, regulation of transcription, DNA-templated, response to gamma radiation		Symbols: SOG1, ANAC008 | NAC (No Apical Meristem) domain transcriptional regulator superfamily protein | chr1:8997064-8999600 REVERSE LENGTH=449
QTL_MCARI2_NDVI_ch13	MD13G1046700	chr13	3231452	3237801	AT5G08550.1	ILP1, INCREASED LEVEL OF POLYPLOIDY1-1D	Encodes a transcriptional repressor that is homologous to the C-terminal region of mammalian GC binding factor. It regulates endoreduplication through control of CYC2A expression.	Transcriptional repressor regulating endoreduplication through control of A-type cyclins expression (PubMed:17012601). Does not bind to promoter sequences (in vitro) and may act by interacting with tissue-specific transcription factors (PubMed:17012601). Enhances the endocycle in endoreduplicating cells in seedlings (PubMed:17012601). Required for efficient splicing (PubMed:25568310).	DNA endoreduplication, mRNA splicing, via spliceosome, negative regulation of transcription, DNA-templated		Symbols: ILP1 | GC-rich sequence DNA-binding factor-like protein | chr5:2765981-2770282 REVERSE LENGTH=908
QTL_MCARI2_NDVI_ch13	MD13G1046900	chr13	3255682	3260014	AT1G75290.1		encodes a protein whose sequence is similar to an isoflavone reductase				Symbols: | NAD(P)-binding Rossmann-fold superfamily protein | chr1:28253890-28255173 FORWARD LENGTH=318
QTL_MCARI2_NDVI_ch13	MD13G1047000	chr13	3260080	3270505	AT1G68820.1	PPRT1, PROTEIN WITH THE RING DOMAIN AND TMEMB_185A 1	Putative C3HC4 zinc-finger ubiquitin E3 ligase, negative regulator in ABA and drought stress response. May act as a positive role in regulating the high temperature by mediating the degradation of unknown target proteins.		response to heat, response to water deprivation		Symbols: | Transmembrane Fragile-X-F-associated protein | chr1:25865852-25868800 FORWARD LENGTH=468
QTL_MCARI2_NDVI_a_volume_Dim.1_ch13	MD13G1047100	chr13	3285606	3288877	AT1G68810.1	ABNORMAL SHOOT 5, ABS5, T5L1, TMO5-LIKE1	basic helix-loop-helix (bHLH) DNA-binding superfamily protein;(source:Araport11)		regulation of transcription, DNA-templated	shoot development (leaves)	Symbols: | basic helix-loop-helix (bHLH) DNA-binding superfamily protein | chr1:25861289-25862882 FORWARD LENGTH=368
QTL_MCARI2_NDVI_a_volume_Dim.1_ch13	MD13G1047200	chr13	3317170	3318603	AT1G68800.1	BRANCHED 2, BRC2, TCP DOMAIN PROTEIN 12, TCP12	Encodes a TCP transcription factor, closely related to teosinte branched1, arrests axillary bud development and prevents axillary bud outgrowth. Transcription level and mutant phenotype are weaker than its homolog BRC1 (At3G18550).	Transcription factor that prevents axillary bud outgrowth. May also delay early axillary bud development. Probably involved in the auxin-induced control of apical dominance.	regulation of secondary shoot formation, regulation of transcription, DNA-templated	shoot development	Symbols: BRC2, TCP12 | TCP domain protein 12 | chr1:25847306-25848471 REVERSE LENGTH=356
QTL_MCARI2_NDVI_a_volume_Dim.1_ch13	MD13G1047300	chr13	3323127	3326696	AT1G25682.1						Symbols: | Family of unknown function (DUF572) | chr1:9002532-9004550 REVERSE LENGTH=310
QTL_MCARI2_NDVI_a_volume_Dim.1_ch13	MD13G1047400	chr13	3333653	3335717	AT1G66170.1	DUET, MALE MEIOCYTE DEATH 1, MMD1	Encodes a PHD-domain containing protein required for male meiosis. Gene is expressed in developing male meiocytes and protein is localized to nuclear euchromatin specifically during diplotene. Required to regulate microtubule organization and cell cycle transitions during male meiosis, and functions as a direct transcription activator of the meiotic gene TDM1.	Probable transcription factor required for chromosome organization and progression during male meiosis (e.g. microsporogenesis).	male meiosis chromosome segregation, meiotic cell cycle, meiotic chromosome condensation, meiotic spindle organization, pollen sperm cell differentiation, regulation of transcription, DNA-templated		Symbols: MMD1 | RING/FYVE/PHD zinc finger superfamily protein | chr1:24638793-24641222 REVERSE LENGTH=704
QTL_MCARI2_NDVI_a_volume_Dim.1_ch13	MD13G1047500	chr13	3337738	3338844	AT2G26160.1	ATFDA16, F-BOX/DUF295 ANCESTRAL 16	F-box SKIP23-like protein (DUF295);(source:Araport11)				Symbols: | F-box family protein with a domain of unknown function (DUF295) | chr2:11138456-11139451 REVERSE LENGTH=331
QTL_MCARI2_NDVI_a_volume_Dim.1_ch13	MD13G1047600	chr13	3351292	3351987	AT1G49000.1						Symbols: | unknown protein; FUNCTIONS IN: molecular_function unknown; INVOLVED IN: biological_process unknown; LOCATED IN: chloroplast; EXPRESSED IN: stem; BEST Arabidopsis thaliana protein match is: unknown protein (TAIR:AT3G18560.1); Has 105 Blast hits to 105 proteins in 13 species: Archae - 0; Bacteria - 0; Metazoa - 0; Fungi - 0; Plants - 105; Viruses - 0; Other Eukaryotes - 0 (source: NCBI B…
QTL_MCARI2_NDVI_a_volume_Dim.1_ch13	MD13G1047700	chr13	3352898	3355266	AT1G26090.1		P-loop containing nucleoside triphosphate hydrolases superfamily protein;(source:Araport11)				Symbols: | P-loop containing nucleoside triphosphate hydrolases superfamily protein | chr1:9020509-9022619 FORWARD LENGTH=455
QTL_MCARI2_NDVI_a_volume_Dim.1_ch13	MD13G1047800	chr13	3355290	3360366	AT3G25690.2	ARABIDOPSIS THALIANA CHLOROPLAST UNUSUAL POSITIONING 1, ATCHUP1, CHLOROPLAST UNUSUAL POSITIONING 1, CHUP1	actin binding protein required for normal chloroplast positioning The mRNA is cell-to-cell mobile.	Required for the positioning and movement of chloroplasts. Interacts with profilin and actin independent of its polymerization status. Regulates chloroplast localization by anchoring chloroplasts to the plasma membrane and forming a bridge to the actin cytoskeleton.	chloroplast organization, chloroplast relocation	chloroplast?	Symbols: CHUP1 | Hydroxyproline-rich glycoprotein family protein | chr3:9354061-9357757 FORWARD LENGTH=1004
QTL_MCARI2_NDVI_a_volume_Dim.1_ch13	MD13G1047900	chr13	3362172	3364567	AT3G25680.1						Symbols: | FUNCTIONS IN: molecular_function unknown; INVOLVED IN: biological_process unknown; LOCATED IN: chloroplast; EXPRESSED IN: 21 plant structures; EXPRESSED DURING: 13 growth stages; CONTAINS InterPro DOMAIN/s: S-layer homology domain (InterPro:IPR001119); BEST Arabidopsis thaliana protein match is: unknown protein (TAIR:AT5G23890.1); Has 2454 Blast hits to 2065 proteins in 355 species: Ar…
QTL_MCARI2_NDVI_a_volume_Dim.1_ch13	MD13G1048000	chr13	3364569	3365919	AT3G25680.1						Symbols: | FUNCTIONS IN: molecular_function unknown; INVOLVED IN: biological_process unknown; LOCATED IN: chloroplast; EXPRESSED IN: 21 plant structures; EXPRESSED DURING: 13 growth stages; CONTAINS InterPro DOMAIN/s: S-layer homology domain (InterPro:IPR001119); BEST Arabidopsis thaliana protein match is: unknown protein (TAIR:AT5G23890.1); Has 2454 Blast hits to 2065 proteins in 355 species: Ar…
QTL_MCARI2_NDVI_a_volume_Dim.1_ch13	MD13G1048100	chr13	3366934	3368964	AT1G26100.1		Cytochrome b561/ferric reductase transmembrane protein family;(source:Araport11)				Symbols: | Cytochrome b561/ferric reductase transmembrane protein family | chr1:9022716-9024081 REVERSE LENGTH=236
QTL_MCARI2_NDVI_a_volume_Dim.1_ch13	MD13G1048200	chr13	3370786	3372352	AT3G21360.1		2-oxoglutarate (2OG) and Fe(II)-dependent oxygenase superfamily protein;(source:Araport11)				Symbols: | 2-oxoglutarate (2OG) and Fe(II)-dependent oxygenase superfamily protein | chr3:7522865-7524036 FORWARD LENGTH=330
QTL_MCARI2_NDVI_a_volume_Dim.1_ch13	MD13G1048300	chr13	3385976	3387734	AT3G21360.1		2-oxoglutarate (2OG) and Fe(II)-dependent oxygenase superfamily protein;(source:Araport11)				Symbols: | 2-oxoglutarate (2OG) and Fe(II)-dependent oxygenase superfamily protein | chr3:7522865-7524036 FORWARD LENGTH=330
QTL_MCARI2_NDVI_a_volume_Dim.1_ch13	MD13G1048400	chr13	3388834	3393857	AT1G26110.2	DCP5, DECAPPING 5	Encodes Decapping 5, required for mRNA decapping, P-body formation and translational repression during postembryonic development.	As a component of the decapping complex, involved in the degradation of mRNAs. Promotes P-body formation. Translational repressor.	P-body assembly, deadenylation-independent decapping of nuclear-transcribed mRNA, negative regulation of translation, positive regulation of cytoplasmic mRNA processing body assembly, stress granule assembly		Symbols: DCP5 | decapping 5 | chr1:9024616-9027556 REVERSE LENGTH=605
QTL_MCARI2_NDVI_a_volume_Dim.1_ch13	MD13G1048500	chr13	3394618	3400567	AT1G67230.1	(JAPANESE FOR NUCLEUS) 2, ATLINC1, CROWDED NUCLEI 1, CRWN1, KAKU2, LINC1, LITTLE NUCLEI1	Encodes a nuclear coiled-coil protein related to the carrot peripheral nuclear protein NMCP1 that is involved in the determination of plant nuclear structure. Member of a small gene family in Arabidopsis containing 4 proteins (LNC1-4 or CRWN 1-4) with redundant functions in protection from oxidative damage, control of nuclear morphology and degradation of ABI5.		nucleus organization, regulation of nucleus size		Symbols: LINC1 | little nuclei1 | chr1:25151561-25156032 REVERSE LENGTH=1132
QTL_MCARI2_NDVI_a_volume_Dim.1_ch13	MD13G1048600	chr13	3404565	3406236	AT1G68780.1		RNI-like superfamily protein;(source:Araport11)		signal transduction		Symbols: | RNI-like superfamily protein | chr1:25831881-25833335 REVERSE LENGTH=432
QTL_a_volume_Dim.1_ch13	MD13G1048700	chr13	3421693	3422490	AT3G25640.1						Symbols: | Protein of unknown function, DUF617 | chr3:9333775-9334578 FORWARD LENGTH=267
QTL_a_volume_Dim.1_ch13	MD13G1048800	chr13	3428299	3428672	AT1G68760.1	ARABIDOPSIS THALIANA NUDIX HYDROLASE HOMOLOG 1, ATNUDT1, ATNUDX1, NUDIX HYDROLASE 1, NUDIX HYDROLASE 1, NUDX1	Encodes a cytosol-localized nudix hydrolase that hydrolyzes 8-oxo-(d)GTP to its monophosphate form. This protective mechanism prevents the misincorporation of these oxidized nucleotides into DNA and RNA. NUDX1 also has a low level of dihydroneopterin triphosphate pyrophosphatase activity in vitro and may participate in the folate synthesis pathway.		cellular response to DNA damage stimulus, dGTP catabolic process		Symbols: ATNUDT1, ATNUDX1, NUDX1 | nudix hydrolase 1 | chr1:25829090-25829607 FORWARD LENGTH=147
QTL_a_volume_Dim.1_ch13	MD13G1048900	chr13	3431958	3432655	AT1G68760.1	ARABIDOPSIS THALIANA NUDIX HYDROLASE HOMOLOG 1, ATNUDT1, ATNUDX1, NUDIX HYDROLASE 1, NUDIX HYDROLASE 1, NUDX1	Encodes a cytosol-localized nudix hydrolase that hydrolyzes 8-oxo-(d)GTP to its monophosphate form. This protective mechanism prevents the misincorporation of these oxidized nucleotides into DNA and RNA. NUDX1 also has a low level of dihydroneopterin triphosphate pyrophosphatase activity in vitro and may participate in the folate synthesis pathway.		cellular response to DNA damage stimulus, dGTP catabolic process		Symbols: ATNUDT1, ATNUDX1, NUDX1 | nudix hydrolase 1 | chr1:25829090-25829607 FORWARD LENGTH=147
QTL_a_volume_Dim.1_ch13	MD13G1049100	chr13	3454692	3455488	AT1G68760.1	ARABIDOPSIS THALIANA NUDIX HYDROLASE HOMOLOG 1, ATNUDT1, ATNUDX1, NUDIX HYDROLASE 1, NUDIX HYDROLASE 1, NUDX1	Encodes a cytosol-localized nudix hydrolase that hydrolyzes 8-oxo-(d)GTP to its monophosphate form. This protective mechanism prevents the misincorporation of these oxidized nucleotides into DNA and RNA. NUDX1 also has a low level of dihydroneopterin triphosphate pyrophosphatase activity in vitro and may participate in the folate synthesis pathway.		cellular response to DNA damage stimulus, dGTP catabolic process		Symbols: ATNUDT1, ATNUDX1, NUDX1 | nudix hydrolase 1 | chr1:25829090-25829607 FORWARD LENGTH=147
QTL_a_volume_Dim.1_ch13	MD13G1049200	chr13	3459039	3465974	AT1G68750.1	ATPPC4, PHOSPHOENOLPYRUVATE CARBOXYLASE 4, PPC4	Encodes one of four Arabidopsis phosphoenolpyruvate (PEP) carboxylase proteins. But, it is more similar to bacterial PEP carboxylase than plant PEP carboxylase. Efforts to express this enzyme and to demonstrate its enzymatic activity in E.coli failed.	Through the carboxylation of phosphoenolpyruvate (PEP) it forms oxaloacetate, a four-carbon dicarboxylic acid source for the tricarboxylic acid cycle.	tricarboxylic acid cycle		Symbols: ATPPC4, PPC4 | phosphoenolpyruvate carboxylase 4 | chr1:25822942-25828104 REVERSE LENGTH=1032
QTL_GNDVI_ch13	MD13G1060600	chr13	4267570	4269624	AT2G03690.1		Ubiquinone biosynthesis protein COQ4 homolog.	Component of the coenzyme Q biosynthetic pathway. May play a role in organizing a multi-subunit COQ enzyme complex required for coenzyme Q biosynthesis. Required for steady-state levels of other COQ polypeptides.	ubiquinone biosynthetic process		Symbols: | coenzyme Q biosynthesis Coq4 family protein / ubiquinone biosynthesis Coq4 family protein | chr2:1122122-1123011 REVERSE LENGTH=226
QTL_GNDVI_ch13	MD13G1060700	chr13	4269741	4271510	AT1G26355.1	SP1L1, SPIRAL1-LIKE1	SPIRAL1-LIKE1 belongs to a six-member gene family in Arabidopsis; all members share a high sequence similarity in amino- and carboxy-terminal regions. GUS expression was detected only in pollen; however, no endogenous transcript was found.	Acts redundantly with SPR1 in maintaining the cortical microtubules organization essential for anisotropic cell growth.	cortical microtubule organization		Symbols: SP1L1 | SPIRAL1-like1 | chr1:9117950-9118611 REVERSE LENGTH=113
QTL_GNDVI_ch13	MD13G1060800	chr13	4281417	4282874	AT5G36230.1		ARM repeat superfamily protein;(source:Araport11)				Symbols: | ARM repeat superfamily protein | chr5:14273519-14276773 FORWARD LENGTH=411
QTL_GNDVI_ch13	MD13G1060900	chr13	4282876	4285133	AT5G36230.1		ARM repeat superfamily protein;(source:Araport11)				Symbols: | ARM repeat superfamily protein | chr5:14273519-14276773 FORWARD LENGTH=411
QTL_GNDVI_ch13	MD13G1061000	chr13	4285135	4289349	AT3G47390.2	PHOTOSENSITIVE 1, PHS1, PYRIMIDINE REDUCTASE, PYRR	Encodes a protein that is believed to function as a pyrimidine reductase involved in riboflavin and FAD biosynthesis. phs1 was identified as a photosensitive mutant that shows reduced growth, chloroplast developmental abnormalities, reduced chlorophyll levels, increased oxidative stress, reduced NADPH/NADP+ ratios, reduced photosystem I electron transport, and reduced photosynthetic protein level…	Pyrimidine reductase involved in the riboflavin biosynthesis pathway. Has also a non-functional N-terminal deaminase domain that lacks the catalytically essential zinc-binding residues. Catalyzes the hydrolysis of the N-glycosidic bond in the first two intermediates of riboflavin biosynthesis, which are highly reactive metabolites, yielding relatively innocuous products. Thus, can divert a surplu…	FAD metabolic process, carbohydrate derivative metabolic process, chloroplast organization, response to high light intensity, riboflavin biosynthetic process	chlorophyll	Symbols: PHS1 | cytidine/deoxycytidylate deaminase family protein | chr3:17462094-17464655 FORWARD LENGTH=596
QTL_GNDVI_ch13	MD13G1061100	chr13	4298028	4302081	AT3G02750.2		Protein phosphatase 2C family protein;(source:Araport11)				Symbols: | Protein phosphatase 2C family protein | chr3:593601-595457 REVERSE LENGTH=492
QTL_GNDVI_ch13	MD13G1061200	chr13	4303109	4307234	AT4G12910.1	SCPL20, SERINE CARBOXYPEPTIDASE-LIKE 20	serine carboxypeptidase-like 20;(source:Araport11)		secondary metabolic process		Symbols: scpl20 | serine carboxypeptidase-like 20 | chr4:7550576-7553051 REVERSE LENGTH=497
QTL_GNDVI_ch13	MD13G1061300	chr13	4308053	4309251	AT2G03690.1		Ubiquinone biosynthesis protein COQ4 homolog.	Component of the coenzyme Q biosynthetic pathway. May play a role in organizing a multi-subunit COQ enzyme complex required for coenzyme Q biosynthesis. Required for steady-state levels of other COQ polypeptides.	ubiquinone biosynthetic process		Symbols: | coenzyme Q biosynthesis Coq4 family protein / ubiquinone biosynthesis Coq4 family protein | chr2:1122122-1123011 REVERSE LENGTH=226
QTL_GNDVI_ch13	MD13G1061400	chr13	4310004	4310922	AT1G26355.1	SP1L1, SPIRAL1-LIKE1	SPIRAL1-LIKE1 belongs to a six-member gene family in Arabidopsis; all members share a high sequence similarity in amino- and carboxy-terminal regions. GUS expression was detected only in pollen; however, no endogenous transcript was found.	Acts redundantly with SPR1 in maintaining the cortical microtubules organization essential for anisotropic cell growth.	cortical microtubule organization		Symbols: SP1L1 | SPIRAL1-like1 | chr1:9117950-9118611 REVERSE LENGTH=113
QTL_GNDVI_ch13	MD13G1061500	chr13	4315870	4318630	AT1G26360.1	ARABIDOPSIS THALIANA METHYL ESTERASE 13, ATMES13, MES13, METHYL ESTERASE 13	Encodes a protein predicted to act as a carboxylesterase. It has similarity to the SABP2 methyl salicylate esterase from tobacco but no enzymatic activity has been identified for this protein.	Putative methylesterase.	jasmonic acid metabolic process, salicylic acid metabolic process		Symbols: ATMES13, MES13 | methyl esterase 13 | chr1:9119021-9121203 REVERSE LENGTH=444
QTL_GNDVI_ch13	MD13G1061600	chr13	4320024	4323886	AT2G03670.1	CDC48B, CELL DIVISION CYCLE 48B	CDC48 - like protein AAA-type ATPaseCell. division control protein 48 homolog B			cell division?	Symbols: CDC48B | cell division cycle 48B | chr2:1117595-1120361 FORWARD LENGTH=603
QTL_GNDVI_ch13	MD13G1061700	chr13	4324256	4328203	AT2G03667.1		Asparagine synthase family protein;(source:Araport11)				Symbols: | Asparagine synthase family protein | chr2:1114179-1117281 FORWARD LENGTH=610
QTL_GNDVI_ch13	MD13G1061800	chr13	4328770	4331744	AT5G60980.2	NTF2	Nuclear transport factor 2 (NTF2) family protein with RNA binding (RRM-RBD-RNP motifs) domain-containing protein;(source:Araport11)	Involved in RNA-directed DNA methylation (RdDM).	response to abscisic acid		Symbols: | Nuclear transport factor 2 (NTF2) family protein with RNA binding (RRM-RBD-RNP motifs) domain | chr5:24543988-24546027 FORWARD LENGTH=460
QTL_GNDVI_ch13	MD13G1061900	chr13	4334828	4338108	AT1G13740.1	ABI FIVE BINDING PROTEIN 2, AFP2, LITTLE NINJA, LNJ	Encodes a member of a small plant-specific gene family whose members interact with ABI5 and appear to be involved in mediating stress responses. AFP2 mutants affect a number of ABA mediated processes such as germination and response to osmotic and sugar stress. AFP2 nuclear localization is stress dependent.	Acts as a negative regulator of abscisic acid (ABA) response during germination through the ubiquitin-mediated proteolysis of ABI5/DPBF1.	negative regulation of transcription, DNA-templated, response to abscisic acid, response to water deprivation, signal transduction		Symbols: AFP2 | ABI five binding protein 2 | chr1:4713969-4715158 FORWARD LENGTH=348
QTL_GNDVI_ch13	MD13G1062000	chr13	4341801	4345235	AT3G02130.1	CLI1, CLV3 PEPTIDE INSENSITIVE 1, RECEPTOR-LIKE PROTEIN KINASE 2, RPK2, TOAD2, TOADSTOOL 2	Encodes a receptor-like kinase RPK2 (also known as TOADSTOOL 2/TOAD2). Functions as a regulator of meristem maintenance. Mutants are insensitive to synthetic CLV3 peptide. Mutations in the RPK2 also result in stem cell expansion and increased number of floral organs, as seen in the other clv mutants. Forms homo-oligomers.		anther development, embryonic meristem development, lignin metabolic process, longitudinal axis specification, meristem maintenance, pollen germination, pollen maturation, protein phosphorylation, radial axis specification, response to cold, response to water deprivation		Symbols: RPK2, TOAD2, CLI1 | receptor-like protein kinase 2 | chr3:380726-384181 FORWARD LENGTH=1151
QTL_GNDVI_ch13	MD13G1062100	chr13	4345855	4346464	AT2G32230.1	PRORP1, PROTEINACEOUS RNASE P 1	Encodes a protein-only RNase P that is involved in the 5? cleavage of the precursor tRNAs and is able to cleave tRNA-like structures involved in the maturation of plant mitochondrial mRNAs. Mutants show a drastic reduction in the levels of mature plastid tRNA-Phe(GAA) and tRNA-Arg(ACG), limiting plastid gene expression.	Endonuclease RNase P responsible for the 5' maturation of tRNA precursors. Preferentially cleaves at the unusual cleavage site, but also able to cleave at the classical cleavage site. Also involved in the maturation of mRNAs in mitochondria.		tRNA 5'-leader removal, tRNA processing	Symbols: PRORP1 | proteinaceous RNase P 1 | chr2:13679608-13681756 REVERSE LENGTH=572
QTL_GNDVI_ch13	MD13G1062200	chr13	4346466	4348173	AT2G32230.1	PRORP1, PROTEINACEOUS RNASE P 1	Encodes a protein-only RNase P that is involved in the 5? cleavage of the precursor tRNAs and is able to cleave tRNA-like structures involved in the maturation of plant mitochondrial mRNAs. Mutants show a drastic reduction in the levels of mature plastid tRNA-Phe(GAA) and tRNA-Arg(ACG), limiting plastid gene expression.	Endonuclease RNase P responsible for the 5' maturation of tRNA precursors. Preferentially cleaves at the unusual cleavage site, but also able to cleave at the classical cleavage site. Also involved in the maturation of mRNAs in mitochondria.		tRNA 5'-leader removal, tRNA processing	Symbols: PRORP1 | proteinaceous RNase P 1 | chr2:13679608-13681756 REVERSE LENGTH=572
QTL_GNDVI_ch13	MD13G1062300	chr13	4348175	4349434	AT2G32230.1	PRORP1, PROTEINACEOUS RNASE P 1	Encodes a protein-only RNase P that is involved in the 5? cleavage of the precursor tRNAs and is able to cleave tRNA-like structures involved in the maturation of plant mitochondrial mRNAs. Mutants show a drastic reduction in the levels of mature plastid tRNA-Phe(GAA) and tRNA-Arg(ACG), limiting plastid gene expression.	Endonuclease RNase P responsible for the 5' maturation of tRNA precursors. Preferentially cleaves at the unusual cleavage site, but also able to cleave at the classical cleavage site. Also involved in the maturation of mRNAs in mitochondria.		tRNA 5'-leader removal, tRNA processing	Symbols: PRORP1 | proteinaceous RNase P 1 | chr2:13679608-13681756 REVERSE LENGTH=572
QTL_GNDVI_ch13	MD13G1062400	chr13	4349493	4352377	AT4G15010.2		Mitochondrial substrate carrier family protein;(source:Araport11)		acyl carnitine transport, amino acid transport		Symbols: | Mitochondrial substrate carrier family protein | chr4:8573125-8574864 REVERSE LENGTH=378
QTL_GNDVI_ch13	MD13G1062500	chr13	4353723	4356118	AT2G03630.2		suppressor SRP40-like protein;(source:Araport11)				Symbols: | unknown protein; FUNCTIONS IN: molecular_function unknown; INVOLVED IN: biological_process unknown; LOCATED IN: cellular_component unknown; EXPRESSED IN: male gametophyte, pollen tube; EXPRESSED DURING: L mature pollen stage, M germinated pollen stage; BEST Arabidopsis thaliana protein match is: unknown protein (TAIR:AT1G74220.1); Has 87 Blast hits to 87 proteins in 11 species: Archae …
QTL_GNDVI_ch13	MD13G1062600	chr13	4360378	4363627	AT2G03620.2	ATMGT3, ATMRS2-5, MAGNESIUM TRANSPORTER 3, MGT3, MRS2-5	Transmembrane magnesium transporter. One of nine family members.	Magnesium transporter that may mediate the influx of magnesium.	magnesium ion transmembrane transport, magnesium ion transport		Symbols: MGT3, MRS2-5 | magnesium transporter 3 | chr2:1100489-1102168 REVERSE LENGTH=421
QTL_GNDVI_ch13	MD13G1062700	chr13	4365408	4366445	AT2G21610.1	A. THALIANA PECTINESTERASE 11, ATPE11, PE11, PECTINESTERASE 11	pectinesterase 11;(source:Araport11)		cell wall modification, pectin catabolic process		Symbols: PE11, ATPE11 | pectinesterase 11 | chr2:9245161-9247025 REVERSE LENGTH=352
QTL_GNDVI_ch13	MD13G1062800	chr13	4367180	4369118	AT1G10380.1		Putative membrane lipoprotein;(source:Araport11)				Symbols: | Putative membrane lipoprotein | chr1:3400706-3402110 FORWARD LENGTH=305
QTL_GNDVI_ch13	MD13G1062900	chr13	4369617	4370036	AT1G69290.1		Pentatricopeptide repeat (PPR) superfamily protein;(source:Araport11)				Symbols: | Pentatricopeptide repeat (PPR) superfamily protein | chr1:26047372-26049348 REVERSE LENGTH=658
QTL_GNDVI_ch13	MD13G1063100	chr13	4374244	4377533	AT2G03510.1		SPFH/Band 7/PHB domain-containing membrane-associated protein family;(source:Araport11)		SREBP signaling pathway		Symbols: | SPFH/Band 7/PHB domain-containing membrane-associated protein family | chr2:1066717-1068934 FORWARD LENGTH=356
QTL_GNDVI_ch13	MD13G1063200	chr13	4378948	4382499	AT1G13820.1		alpha/beta-Hydrolases superfamily protein;(source:Araport11)				Symbols: | alpha/beta-Hydrolases superfamily protein | chr1:4735622-4737617 FORWARD LENGTH=339
QTL_GNDVI_ch13	MD13G1063300	chr13	4383360	4385626	AT1G18650.1	PDCB3, PLASMODESMATA CALLOSE-BINDING PROTEIN 3	Encodes a member of the X8-GPI family of proteins. It localizes to the plasmodesmata and is predicted to bind callose.				Symbols: PDCB3 | plasmodesmata callose-binding protein 3 | chr1:6419036-6420413 REVERSE LENGTH=184
QTL_GNDVI_ch13	MD13G1063400	chr13	4390064	4393421	AT1G26460.1		Tetratricopeptide repeat (TPR)-like superfamily protein;(source:Araport11)				Symbols: | Tetratricopeptide repeat (TPR)-like superfamily protein | chr1:9151816-9154407 FORWARD LENGTH=630
QTL_GNDVI_ch13	MD13G1063500	chr13	4394264	4396345	AT1G26470.1	SNRK2-SUBSTRATE 1, SNS1	chromatin modification-like protein;(source:Araport11)		histone acetylation, regulation of transcription by RNA polymerase II		Symbols: | FUNCTIONS IN: molecular_function unknown; INVOLVED IN: regulation of transcription; LOCATED IN: nucleus, H4/H2A histone acetyltransferase complex; EXPRESSED IN: 23 plant structures; EXPRESSED DURING: 15 growth stages; CONTAINS InterPro DOMAIN/s: CT20 (InterPro:IPR012423); Has 60 Blast hits to 60 proteins in 27 species: Archae - 0; Bacteria - 0; Metazoa - 26; Fungi - 2; Plants - 30; Vir…
QTL_GNDVI_ch13	MD13G1063600	chr13	4396805	4399529	AT1G26480.1	GENERAL REGULATORY FACTOR 12, GF14 IOTA, GRF12	14-3-3 protein GF14iota (grf12)	Is associated with a DNA binding complex that binds to the G box, a well-characterized cis-acting DNA regulatory element found in plant genes.			Symbols: GRF12, GF14 IOTA | general regulatory factor 12 | chr1:9156573-9157845 REVERSE LENGTH=268
QTL_GNDVI_ch13	MD13G1063700	chr13	4400701	4405270	AT2G03480.1	QUASIMODO2 LIKE 2, QUL2	Encodes QUASIMODO2 LIKE2 (QUL2), a paralog of QUASIMODO2 (QUA2). AT1G78240 (QUA2), AT1G13860 (QUL1) and AT2G03480 (QUL2) form a clade with a possible role in plant vasculature development.				Symbols: QUL2 | QUASIMODO2 LIKE 2 | chr2:1051509-1054090 FORWARD LENGTH=606
QTL_GNDVI_ch13	MD13G1063900	chr13	4410638	4412676	AT1G69490.1	ANAC029, ARABIDOPSIS NAC DOMAIN CONTAINING PROTEIN 29, ATNAP, NAC-LIKE, ACTIVATED BY AP3/PI, NAP	Encodes a member of the NAC transcription factor gene family. It is expressed in floral primordia and upregulated by AP3 and PI. Its expression is associated with leaf senescence. The mRNA is cell-to-cell mobile.	Transcription activator that binds to, and transactivates the promoter of the abscisic aldehyde oxidase AAO3. Promotes chlorophyll degradation in leaves by enhancing transcription of AAO3, which leads to increased levels of the senescence-inducing hormone abscisic acid (ABA) (PubMed:25516602). Involved in the control of dehydration in senescing leaves. Binds to the DNA sequence 5'-CACGTAAGT-3' of…	embryo development ending in seed dormancy, flower development, fruit ripening, leaf senescence, multidimensional cell growth, regulation of transcription, DNA-templated	chlorophyll	Symbols: NAP, ANAC029, ATNAP | NAC-like, activated by AP3/PI | chr1:26122233-26123222 FORWARD LENGTH=268
QTL_GNDVI_ch13	MD13G1064000	chr13	4412978	4415584	AT1G26520.1		Cobalamin biosynthesis CobW-like protein;(source:Araport11)				Symbols: | Cobalamin biosynthesis CobW-like protein | chr1:9163448-9165594 REVERSE LENGTH=374
QTL_GNDVI_ch13	MD13G1064200	chr13	4420753	4427100	AT1G26560.1	BETA GLUCOSIDASE 40, BGLU40	beta glucosidase 40;(source:Araport11)		carbohydrate metabolic process		Symbols: BGLU40 | beta glucosidase 40 | chr1:9178513-9181726 FORWARD LENGTH=510
QTL_GNDVI_ch13	MD13G1064300	chr13	4435549	4440188	AT1G26560.1	BETA GLUCOSIDASE 40, BGLU40	beta glucosidase 40;(source:Araport11)		carbohydrate metabolic process		Symbols: BGLU40 | beta glucosidase 40 | chr1:9178513-9181726 FORWARD LENGTH=510
QTL_GNDVI_ch13	MD13G1064400	chr13	4445054	4448041	AT5G15490.1	UDP-GLUCOSE DEHYDROGENASE 3, UGD3	Encodes one of four UDP-glucose dehydrogenase UGD) genes. Mutation of this gene in combination with UGD2 leads to swollen plant cell walls and severe developmental defects associated with changes in pectic polysaccharides.	Involved in the biosynthesis of UDP-glucuronic acid (UDP-GlcA), providing nucleotide sugars for cell-wall polymers. Required for the formation of cell wall ingrowths on the outer cell walls of nematode-induced syncytia.	UDP-glucuronate biosynthetic process, carbohydrate metabolic process, cell wall pectin metabolic process, glycosaminoglycan biosynthetic process		Symbols: | UDP-glucose 6-dehydrogenase family protein | chr5:5027872-5029314 REVERSE LENGTH=480
QTL_GNDVI_ch13	MD13G1064500	chr13	4450549	4453605	AT1G26580.1		ELM2 domain protein;(source:Araport11)				Symbols: | FUNCTIONS IN: molecular_function unknown; INVOLVED IN: biological_process unknown; LOCATED IN: cellular_component unknown; EXPRESSED IN: 24 plant structures; EXPRESSED DURING: 15 growth stages; BEST Arabidopsis thaliana protein match is: ELM2 domain-containing protein (TAIR:AT2G03470.1); Has 161 Blast hits to 161 proteins in 17 species: Archae - 0; Bacteria - 0; Metazoa - 1; Fungi - 4;…
QTL_GNDVI_ch13	MD13G1064600	chr13	4457143	4458846	AT1G26610.1			C2H2-like zinc finger protein;(source:Araport11)	regulation of transcription, DNA-templated		Symbols: | C2H2-like zinc finger protein | chr1:9193735-9195102 FORWARD LENGTH=455
QTL_GNDVI_ch13	MD13G1064700	chr13	4465565	4471604	AT1G69310.2	ATWRKY57, WRKY DNA-BINDING PROTEIN 57, WRKY57	Encodes WRKY57, a member of the WRKY Transcription Factor. Activation of WRKY57 confers drought tolerance.	Transcription factor. Interacts specifically with the W box (5'-(T)TGAC[CT]-3'), a frequently occurring elicitor-responsive cis-acting element (By similarity).	regulation of transcription, DNA-templated, response to osmotic stress, response to salt stress, response to water deprivation		Symbols: WRKY57, ATWRKY57 | WRKY DNA-binding protein 57 | chr1:26056118-26057909 REVERSE LENGTH=287
QTL_TSTA.WW_ch14	MD14G1143800	chr14	23668476	23670739	AT1G33260.2		Protein kinase superfamily protein;(source:Araport11)		phosphorylation, protein phosphorylation		Symbols: | Protein kinase superfamily protein | chr1:12064796-12066114 FORWARD LENGTH=348
QTL_TSTA.WW_ch14	MD14G1144100	chr14	23697369	23707092	AT4G10380.1	ATNIP5;1, NIP5;1, NLM6, NLM8, NOD26-LIKE INTRINSIC PROTEIN 5;1, NOD26-LIKE MIP 6, NOD26-LIKE MIP 8	Boric acid channel. Essential for efficient boron uptake and plant development under boron limitation. Also functions in arsenite transport and tolerance. Localized preferentially in outer membrane domains of root cells.	Boric acid transporter. Low water transport activity. Plays an important role as plasma membrane boric acid channel for the boron uptake required for plant growth and development under boron limitation.	arsenite transport, borate transport, cellular response to boron-containing substance levels, response to arsenic-containing substance, response to boron-containing substance	channel, low water transport - see if possible aquaporin role? TAIR GO molecular function says : "active borate transmembrane transporter activity, arsenite transmembrane transporter activity, water channel activity"	Symbols: NIP5;1, NLM6, NLM8 | NOD26-like intrinsic protein 5;1 | chr4:6431530-6434510 REVERSE LENGTH=304
QTL_TSTA.WW_ch14	MD14G1144300	chr14	23752565	23753242	AT5G61750.1		RmlC-like cupins superfamily protein;(source:Araport11)		response to stress		Symbols: | RmlC-like cupins superfamily protein | chr5:24812804-24813436 REVERSE LENGTH=210
QTL_TSTA.WW_ch14	MD14G1144400	chr14	23754230	23756685	AT5G61760.1	ARABIDOPSIS THALIANA INOSITOL POLYPHOSPHATE KINASE 2 BETA, ATIPK2BETA, INOSITOL POLYPHOSPHATE KINASE 2 BETA, IPK2B, IPK2BETA	Encodes an inositol polyphosphate 3-/6-/5-kinase that is localized to the nucleus. Able to complement a mutation in a yeast transcriptional regulator gene (ARG82/IPK2). Acts redundantly with ATIPK2alpha during pollen development, pollen tube guidance and embryogenesis.		embryo development ending in seed dormancy, inositol phosphate biosynthetic process, myo-inositol hexakisphosphate biosynthetic process, pollen development, pollen tube guidance, regulation of transcription, DNA-templated, response to glucose		Symbols: ATIPK2BETA, IPK2B, IPK2BETA | inositol polyphosphate kinase 2 beta | chr5:24813916-24814818 REVERSE LENGTH=300
QTL_TSTA.WW_ch14	MD14G1144500	chr14	23779503	23784257	AT5G07360.1		Amidase family protein;(source:Araport11)				Symbols: | Amidase family protein | chr5:2326925-2330011 REVERSE LENGTH=659
QTL_TSTA.WW_ch14	MD14G1144600	chr14	23787200	23793412	AT5G61780.1	ARABIDOPSIS THALIANA TUDOR-SN PROTEIN 2, ATTUDOR2, TSN2, TUDOR-SN PROTEIN 2, TUDOR2	Involved in the regulation of AtGA20ox3 expression, as well as seed germination. The mRNA is cell-to-cell mobile.	Cytoprotective ribonuclease (RNase) required for resistance to abiotic stresses, acting as a positive regulator of mRNA decapping during stress (PubMed:25736060). Essential for the integrity and function of cytoplasmic messenger ribonucleoprotein (mRNP) complexes called stress granules (SGs) and processing bodies (PBs), sites of post-transcriptional gene regulation during stress (e.g. salt and he…	RNA catabolic process, cellular response to heat, gene silencing by RNA, gibberellin biosynthetic process, mRNA catabolic process, mRNA processing, positive regulation of gibberellin biosynthetic process, protein secretion, response to cadmium ion, response to salt stress, seed germination		Symbols: Tudor2, AtTudor2, TSN2 | TUDOR-SN protein 2 | chr5:24822012-24826641 FORWARD LENGTH=985
QTL_TSTA.WW_ch14	MD14G1144700	chr14	23794600	23797593	AT5G61790.1	ATCNX1, CALNEXIN 1, CNX1	calnexin 1;(source:Araport11)	Calcium-binding protein that interacts with newly synthesized glycoproteins in the endoplasmic reticulum. It may act in assisting protein assembly and/or in the retention within the ER of unassembled protein subunits. It seems to play a major role in the quality control apparatus of the ER by the retention of incorrectly folded proteins (By similarity).	endoplasmic reticulum unfolded protein response, protein folding		Symbols: CNX1, ATCNX1 | calnexin 1 | chr5:24827394-24829642 REVERSE LENGTH=530
QTL_TSTA.WW_ch14	MD14G1144800	chr14	23798142	23800065	AT2G22410.1	SLO1, SLOW GROWTH 1	SLOW GROWTH 1;(source:Araport11)		chloroplast RNA modification		Symbols: SLO1 | SLOW GROWTH 1 | chr2:9509035-9511080 FORWARD LENGTH=681
QTL_TSTA.WW_ch14	MD14G1144900	chr14	23801140	23801882	AT5G07330.1		NFU1 iron-sulfur cluster protein;(source:Araport11)				Symbols: | unknown protein; FUNCTIONS IN: molecular_function unknown; INVOLVED IN: biological_process unknown; LOCATED IN: mitochondrion; BEST Arabidopsis thaliana protein match is: unknown protein (TAIR:AT1G63060.1); Has 1807 Blast hits to 1807 proteins in 277 species: Archae - 0; Bacteria - 0; Metazoa - 736; Fungi - 347; Plants - 385; Viruses - 0; Other Eukaryotes - 339 (source: NCBI BLink). | …
QTL_TSTA.WW_ch14	MD14G1145100	chr14	23809045	23811996	AT5G51050.1	APC2, ATP/PHOSPHATE CARRIER 2	Encodes an APC isoform in Arabidopsis, a calcium-dependent mitochondrial ATP-Mg/Pi transporter.	Calcium-dependent mitochondrial carrier protein that catalyzes the import of ATP co-transported with metal divalent cations across the mitochondrial inner membrane in exchange for phosphate (Pi) (PubMed:22062157, PubMed:28695448, PubMed:26140942, PubMed:26444389). Can transport phosphate, AMP, ADP, ATP, adenosine 5'-phosphosulfate, sulfate and thiosulfate, and, to a lesser extent, other nucleotid…	ADP transport, AMP transport, ATP transport, anion transmembrane transport, cation transmembrane transport, drug transmembrane transport, nucleotide transmembrane transport, phosphate ion transmembrane transport		Symbols: | Mitochondrial substrate carrier family protein | chr5:20753381-20755714 FORWARD LENGTH=487
QTL_TSTA.WW_ch14	MD14G1145300	chr14	23817801	23819382	AT5G61820.1		stress up-regulated Nod 19 protein;(source:Araport11)				Symbols: | FUNCTIONS IN: molecular_function unknown; INVOLVED IN: biological_process unknown; LOCATED IN: vacuole; EXPRESSED IN: 24 plant structures; EXPRESSED DURING: 15 growth stages; CONTAINS InterPro DOMAIN/s: Stress up-regulated Nod 19 (InterPro:IPR011692); Has 30201 Blast hits to 17322 proteins in 780 species: Archae - 12; Bacteria - 1396; Metazoa - 17338; Fungi - 3422; Plants - 5037; Virus…
QTL_TSTA.WW_ch14	MD14G1145500	chr14	23835989	23838741	AT5G61820.1		stress up-regulated Nod 19 protein;(source:Araport11)				Symbols: | FUNCTIONS IN: molecular_function unknown; INVOLVED IN: biological_process unknown; LOCATED IN: vacuole; EXPRESSED IN: 24 plant structures; EXPRESSED DURING: 15 growth stages; CONTAINS InterPro DOMAIN/s: Stress up-regulated Nod 19 (InterPro:IPR011692); Has 30201 Blast hits to 17322 proteins in 780 species: Archae - 12; Bacteria - 1396; Metazoa - 17338; Fungi - 3422; Plants - 5037; Virus…
QTL_TSTA.WW_ch14	MD14G1145600	chr14	23852813	23855571	AT5G61820.1		stress up-regulated Nod 19 protein;(source:Araport11)				Symbols: | FUNCTIONS IN: molecular_function unknown; INVOLVED IN: biological_process unknown; LOCATED IN: vacuole; EXPRESSED IN: 24 plant structures; EXPRESSED DURING: 15 growth stages; CONTAINS InterPro DOMAIN/s: Stress up-regulated Nod 19 (InterPro:IPR011692); Has 30201 Blast hits to 17322 proteins in 780 species: Archae - 12; Bacteria - 1396; Metazoa - 17338; Fungi - 3422; Plants - 5037; Virus…
QTL_TSTA.WW_ch14	MD14G1145700	chr14	23862794	23865507	AT5G51030.1		NAD(P)-binding Rossmann-fold superfamily protein;(source:Araport11)				Symbols: | NAD(P)-binding Rossmann-fold superfamily protein | chr5:20747862-20749352 REVERSE LENGTH=314
QTL_ci_ch15	MD15G1106400	chr15	7438426	7439631	AT2G24580.1		FAD-dependent oxidoreductase family protein;(source:Araport11)		tetrahydrofolate metabolic process		Symbols: | FAD-dependent oxidoreductase family protein | chr2:10444928-10446178 REVERSE LENGTH=416
QTL_ci_ch15	MD15G1106500	chr15	7440141	7451623	AT4G31570.1						Symbols: | CONTAINS InterPro DOMAIN/s: Prefoldin (InterPro:IPR009053); BEST Arabidopsis thaliana protein match is: unknown protein (TAIR:AT1G24460.1); Has 194354 Blast hits to 66887 proteins in 3244 species: Archae - 3688; Bacteria - 38556; Metazoa - 84828; Fungi - 17265; Plants - 10589; Viruses - 805; Other Eukaryotes - 38623 (source: NCBI BLink). | chr4:15297061-15306036 FORWARD LENGTH=2730
QTL_ci_ch15	MD15G1106600	chr15	7467131	7469028	AT4G31550.2	ATWRKY11, WRKY DNA-BINDING PROTEIN 11, WRKY11	member of WRKY Transcription Factor; Group II-d; negative regulator of basal resistance to Pseudomonas syringae.		defense response to bacterium, induced systemic resistance, regulation of jasmonic acid mediated signaling pathway, regulation of transcription, DNA-templated, response to bacterium, response to chitin		Symbols: WRKY11, ATWRKY11 | WRKY DNA-binding protein 11 | chr4:15290065-15291458 REVERSE LENGTH=324
QTL_ci_ch15	MD15G1106700	chr15	7475802	7477694	AT5G23120.1	HCF136, HIGH CHLOROPHYLL FLUORESCENCE 136	encodes a stability and/or assembly factor of photosystem II The mRNA is cell-to-cell mobile.	Essential for photosystem II (PSII) biogenesis; required for assembly of an early intermediate in PSII assembly that includes D2 (psbD) and cytochrome b559. Has been suggested (PubMed:11826309) to be required for chlorophyll a binding.	plastid organization, protein-containing complex assembly, response to cadmium ion	chlorophyll, chloroplast	Symbols: HCF136 | photosystem II stability/assembly factor, chloroplast (HCF136) | chr5:7778154-7780463 FORWARD LENGTH=403
QTL_ci_ch15	MD15G1106800	chr15	7478062	7481457	AT3G47570.1				protein phosphorylation		Symbols: | Leucine-rich repeat protein kinase family protein | chr3:17527611-17530748 FORWARD LENGTH=1010
QTL_ci_ch15	MD15G1106900	chr15	7483223	7486063	AT4G31540.1	ATEXO70G1, EXO70G1, EXOCYST SUBUNIT EXO70 FAMILY PROTEIN G1	A member of EXO70 gene family, putative exocyst subunits, conserved in land plants. Arabidopsis thaliana contains 23 putative EXO70 genes, which can be classified into eight clusters on the phylogenetic tree.	Component of the exocyst complex.	exocytosis		Symbols: ATEXO70G1, EXO70G1 | exocyst subunit exo70 family protein G1 | chr4:15284739-15286802 REVERSE LENGTH=687
QTL_ci_ch15	MD15G1107100	chr15	7496492	7497724	AT2G24550.1		major centromere autoantigen B-like protein				Symbols: | unknown protein; BEST Arabidopsis thaliana protein match is: unknown protein (TAIR:AT4G31510.1); Has 219 Blast hits to 219 proteins in 33 species: Archae - 0; Bacteria - 0; Metazoa - 16; Fungi - 2; Plants - 184; Viruses - 0; Other Eukaryotes - 17 (source: NCBI BLink). | chr2:10428060-10429051 REVERSE LENGTH=245
QTL_ci_ch15	MD15G1107200	chr15	7500801	7501893	AT5G10700.1		Peptidyl-tRNA hydrolase II (PTH2) family protein;(source:Araport11)				Symbols: | Peptidyl-tRNA hydrolase II (PTH2) family protein | chr5:3378053-3378867 REVERSE LENGTH=200
QTL_ci_ch15	MD15G1107300	chr15	7502196	7502396	AT5G10695.1						Symbols: | unknown protein; BEST Arabidopsis thaliana protein match is: unknown protein (TAIR:AT5G57123.1); Has 30201 Blast hits to 17322 proteins in 780 species: Archae - 12; Bacteria - 1396; Metazoa - 17338; Fungi - 3422; Plants - 5037; Viruses - 0; Other Eukaryotes - 2996 (source: NCBI BLink). | chr5:3377817-3378020 FORWARD LENGTH=67
QTL_ci_ch15	MD15G1107400	chr15	7503992	7505137	AT2G24540.1	AFR, ATTENUATED FAR-RED RESPONSE	Component of SCF (ASK-cullin-F-box) E3 ubiquitin ligase complexes, which may mediate the ubiquitination and subsequent proteasomal degradation of target proteins (By similarity). Part of the phyA-mediated signaling transduction pathway leading to the regulation of gene expression and hypocotyls elongation in response to red and far-red light exposure. red or far-red light signaling pathway.		protein ubiquitination, red or far-red light signaling pathway, red, far-red light phototransduction	elongation, red, far-red light signalling pathway	Symbols: AFR | Galactose oxidase/kelch repeat superfamily protein | chr2:10426414-10427532 FORWARD LENGTH=372
QTL_ci_ch15	MD15G1107600	chr15	7519062	7520755	AT4G31460.1				translation		Symbols: | Ribosomal L28 family | chr4:15259773-15260847 REVERSE LENGTH=212
QTL_ci_ch15	MD15G1107700	chr15	7521749	7522162	AT5G57510.1		cotton fiber protein		cellular response to hypoxia		Symbols: | unknown protein; Has 27 Blast hits to 27 proteins in 9 species: Archae - 0; Bacteria - 0; Metazoa - 0; Fungi - 0; Plants - 27; Viruses - 0; Other Eukaryotes - 0 (source: NCBI BLink). | chr5:23289164-23289556 REVERSE LENGTH=130
QTL_ci_ch15	MD15G1107800	chr15	7522873	7524192	AT5G39380.1						Symbols: | Plant calmodulin-binding protein-related | chr5:15759163-15760686 REVERSE LENGTH=507
QTL_ci_ch15	MD15G1107900	chr15	7532543	7537097	AT5G24870.2	CTL07					Symbols: | RING/U-box superfamily protein | chr5:8545008-8546923 REVERSE LENGTH=520
QTL_ci_ch15	MD15G1108000	chr15	7539648	7541382	AT2G24530.1		transcriptional regulator of RNA polII, SAGA, subunit;(source:Araport11)		regulation of transcription by RNA polymerase II		Symbols: | unknown protein; BEST Arabidopsis thaliana protein match is: unknown protein (TAIR:AT4G31440.1); Has 30201 Blast hits to 17322 proteins in 780 species: Archae - 12; Bacteria - 1396; Metazoa - 17338; Fungi - 3422; Plants - 5037; Viruses - 0; Other Eukaryotes - 2996 (source: NCBI BLink). | chr2:10422597-10423820 FORWARD LENGTH=407
QTL_ci_ch15	MD15G1108100	chr15	7543039	7548658	AT5G10710.1				centromere complex assembly		Symbols: | INVOLVED IN: chromosome segregation, cell division; LOCATED IN: chromosome, centromeric region, nucleus; EXPRESSED IN: 23 plant structures; EXPRESSED DURING: 13 growth stages; CONTAINS InterPro DOMAIN/s: Centromere protein Cenp-O (InterPro:IPR018464); Has 30201 Blast hits to 17322 proteins in 780 species: Archae - 12; Bacteria - 1396; Metazoa - 17338; Fungi - 3422; Plants - 5037; Virus…
QTL_ci_ch15	MD15G1108200	chr15	7548790	7549625	AT5G41650.1	GLXI-LIKE;10, GLYOXALASE I-LIKE;10	Vicinal oxygen chelate (VOC) superfamily member. Responds to NaCl stress		response to abiotic stimulus		Symbols: | Lactoylglutathione lyase / glyoxalase I family protein | chr5:16654956-16655578 FORWARD LENGTH=117
QTL_ci_ch15	MD15G1108300	chr15	7552935	7555121	AT2G18980.1	PRX16	Class III peroxidase cell wall-targeted protein localized to the micropylar endosperm facing the radicle. Involved in seed germination.		response to oxidative stress		Symbols: | Peroxidase superfamily protein | chr2:8233419-8235294 REVERSE LENGTH=323
QTL_ci_ch15	MD15G1108400	chr15	7555975	7563559	AT2G24520.1	AHA5, H(+)-ATPASE 5, HA5	The plasma membrane H+ ATPase of plants and fungi generates a proton gradient that drives the active transport of nutrients by H+-symport. The resulting external acidification and/or internal alkinization may mediate growth responses		proton export across plasma membrane, proton transmembrane transport, regulation of intracellular pH	possibly growth	Symbols: AHA5, HA5 | H(+)-ATPase 5 | chr2:10415522-10419730 FORWARD LENGTH=931
QTL_ci_ch15	MD15G1108500	chr15	7575242	7578217	AT1G71230.1	AJH2, COP9-SIGNALOSOME 5B, CSN5, CSN5B	Encodes a subunit of the COP9 complex, similar to JAB1, a specific mammalian coactivator of AP-1 transcription. Involved in protein deneddylation. Double mutants with CSN5A are constitutively photomorphogenic (de-etiolated) and have abnormal auxin responses.	Probable protease subunit of the COP9 signalosome complex (CSN), a complex involved in various cellular and developmental processes such as photomorphogenesis and auxin and jasmonate responses. The CSN complex is an essential regulator of the ubiquitin (Ubl) conjugation pathway by mediating the deneddylation of the cullin subunits of the SCF-type E3 ligase complexes, leading to decrease the Ubl l…	COP9 signalosome assembly, negative regulation of photomorphogenesis, photomorphogenesis, positive regulation of G2/M transition of mitotic cell cycle, positive regulation of protein catabolic process, protein deneddylation, regulation of L-ascorbic acid biosynthetic process, response to auxin	photomorphogenesis	Symbols: CSN5B, CSN5, AJH2 | COP9-signalosome 5B | chr1:26852560-26854255 FORWARD LENGTH=358
QTL_ci_ch15	MD15G1108600	chr15	7578832	7586497	AT4G31430.3	(JAPANESE FOR NUCLEUS) 4, KAKU4	Encodes a plant-specific protein that physically interacts with CRWN1 and its homolog CRWN4 and localizes at the inner nuclear membrane. KAKU4 deforms the nuclear envelope in a dose-dependent manner, in association with nuclear membrane invagination and stack formation.	Required for nucleus structure organization (e.g. size and shape).	nuclear membrane organization		Symbols: | unknown protein; LOCATED IN: plasma membrane; EXPRESSED IN: 25 plant structures; EXPRESSED DURING: 15 growth stages; Has 35333 Blast hits to 34131 proteins in 2444 species: Archae - 798; Bacteria - 22429; Metazoa - 974; Fungi - 991; Plants - 531; Viruses - 0; Other Eukaryotes - 9610 (source: NCBI BLink). | chr4:15248510-15251945 FORWARD LENGTH=485
QTL_ci_ch15	MD15G1108800	chr15	7589161	7591722	AT4G31420.1	REI1-LIKE 1, REIL1		Pre-60S-associated factor involved in the cytoplasmic maturation of the 60S subunit. Involved in the dissociation and recycling of other late pre-60S factors before newly synthesized large ribosomal subunits enter translation (By similarity). Can complement the growth defect of a yeast mutant lacking REI1 (PubMed:24038679). Required for leaf growth under cold temperature conditions (PubMed:240386…	cold acclimation, positive regulation of ribosome biogenesis, regulation of transcription, DNA-templated, ribosomal large subunit biogenesis		Symbols: | Zinc finger protein 622 | chr4:15245987-15247763 REVERSE LENGTH=404
QTL_ci_ch15	MD15G1108900	chr15	7592071	7595497	AT4G31410.2		E3 ubiquitin-protein ligase, putative (DUF1644)				Symbols: | Protein of unknown function (DUF1644) | chr4:15244259-15245474 FORWARD LENGTH=308
QTL_ci_ch15	MD15G1109000	chr15	7598219	7604437	AT5G10630.2	HBS1, HSP70 SUBFAMILY B SUPPRESSOR 1, SKI7, SUPER KILLER 7	Transcripts of this gene are alternatively spliced to encode either HBS1, a decoding factor translational GTPase, or SKI7, a component of the cytosolic RNA exosome.		nuclear-transcribed mRNA catabolic process, non-stop decay		Symbols: | Translation elongation factor EF1A/initiation factor IF2gamma family protein | chr5:3360561-3364414 FORWARD LENGTH=668
QTL_ci_ch15	MD15G1109100	chr15	7605806	7611855	AT4G31390.1	ABC1-LIKE KINASE 1, ABC1-LIKE KINASE RELATED TO CHLOROPHYLL DEGRADATION AND OXIDATIVE STRESS 1, ABC1K1, ACDO1, ATACDO1, PGR6, PROTON GRADIENT REGULATION 6		Kinase that can phosphorylate the tocopherol cyclase VTE1, a key enzyme of tocopherol (vitamin E) metabolism and involved in the recycling of oxidated alpha-tocopherol quinone, possibly stabilizing it at plastoglobules. Regulates also plastoglobule protein composition (PubMed:24267661). Prevents photodamage of chloroplasts under continuous red light, thus working in opposition to ABC1K3 (PubMed:2…	cellular response to nitrogen starvation, chlorophyll catabolic process, photosynthetic electron transport chain, plastoglobule organization, positive regulation of carotenoid biosynthetic process, positive regulation of chlorophyll biosynthetic process, protein phosphorylation, regulation of anthocyanin biosynthetic process, regulation of photosynthesis, regulation of tocopherol cyclase activity…	chlorophyll, PSII	Symbols: | Protein kinase superfamily protein | chr4:15233126-15236764 FORWARD LENGTH=682
QTL_ci_ch15	MD15G1109200	chr15	7614491	7618007	AT2G24490.2	ATRPA2, ATRPA32A, REPLICON PROTEIN A2, ROR1, RPA2, RPA32A, SUPPRESSOR OF ROS1	Encodes a component of Replication Protein A. Component of transcriptional gene silencing which does not affect endogenous small RNA accumulation nor DNA methylation. Localized in the nucleus. Involved in DNA repair. Interacts physically with ROS1.	Component of the replication protein A complex (RPA) required for DNA recombination, repair and replication. The activity of RPA is mediated by single-stranded DNA binding and protein interactions. Required fo cell division in meristems. Involved in the maintenance of transcriptional epigenetic gene silencing (TGS) at specific loci (including some transposons) by regulating histone H3 acetylation…	DNA repair, DNA replication, double-strand break repair via homologous recombination, gene silencing, nucleotide-excision repair		Symbols: RPA2, ATRPA2, ROR1, ATRPA32A, RPA32A | replicon protein A2 | chr2:10398651-10400416 REVERSE LENGTH=279
QTL_ci_ch15	MD15G1109300	chr15	7628920	7629240	AT5G24860.1	ARABIDOPSIS FLOWERING PROMOTING FACTOR 1, ATFPF1, FLOWERING PROMOTING FACTOR 1, FPF1	encodes a small protein of 12.6 kDa that regulates flowering and is involved in gibberellin signalling pathway. It is expressed in apical meristems immediately after the photoperiodic induction of flowering. Genetic interactions with flowering time and floral organ identity genes suggest that this gene may be involved in modulating the competence to flower. There are two other genes similar to FP…	Modulates the competence to flowering of apical meristems. Involved in a GA-dependent response in apical meristems during the transition to flowering.	positive regulation of flower development, regulation of flower development, response to gibberellin, vegetative to reproductive phase transition of meristem	gibberelin, flowering	Symbols: FPF1, ATFPF1 | flowering promoting factor 1 | chr5:8541822-8542154 FORWARD LENGTH=110
QTL_ci_ch15	MD15G1109400	chr15	7648750	7649625	AT3G12660.1	FASCICLIN-LIKE ARABINOGALACTAN PROTEIN 14 PRECURSOR, FLA14	fasciclin-like arabinogalactan-protein, family (FLA14). Possibly involved in embryogenesis and seed development.	May be a cell surface adhesion protein.			Symbols: FLA14 | FASCICLIN-like arabinogalactan protein 14 precursor | chr3:4019060-4019827 FORWARD LENGTH=255

## Sheet: Table_S7
Table S7. List of allelic effects for the 16 highly reliable associations and the 241 cultivars of the apple tree core-collection. The three first columns correspond to the identifiers of the 241 cultivars following the assignment of MUNQ (Malus UNiQue genotype) codes to a large set of apple accessions genotyped with common SSR (microsatellite) markers as described in https://doi.org/10.15454/HKG…
Accession_Number	Accession_Name	MUNQ	Vegetative architecture						Vegetation indices			Light interception		Canopy surface temperature
			TCSA	TCSA	a_volume	Dim.1	total_length	nb_axes	NDVI, MCARI2	MCARI2	GNDVI	Dim.2	ci	TSTA.WW	resp.TSTA_27.07	resp.TSTA_27.07	contrib_17.07
			AX-115511400	AX-115612404	AX-115602433	AX-115602433	AX-105214995	AX-115201917	AX-115238182	AX-115471271	AX-115431272	AX-115510439	AX-115209148	AX-115288925	AX-115353652	AX-115654802	AX-115355288
			chr 2	chr 8	chr 13	chr 13	chr 4	chr 8	chr 13	chr 6	chr 13	chr 7	chr 15	chr 14	chr 2	chr 7	chr 12
X00778	Franc Bon Pommier	1	0, effect-	1, effect+/-	2, effect-	2, effect-	0, effect-	1, effect+/-	2, effect-	0, effect+	1, effect+/-	0, effect+	0, effect+	0, effect+	1, effect+/-	0, effect+	0, effect+
X01301	Calville Lombarts	9	0, effect-	0, effect-	1, effect+/-	1, effect+/-	0, effect-	1, effect+/-	1, effect+/-	1, effect+/-	1, effect+/-	0, effect+	0, effect+	2, effect-	0, effect-	0, effect+	0, effect+
X08691	Api	10	0, effect-	1, effect+/-	1, effect+/-	1, effect+/-	0, effect-	1, effect+/-	1, effect+/-	1, effect+/-	2, effect-	0, effect+	0, effect+	1, effect+/-	0, effect-	0, effect+	0, effect+
X06468	Beauty of Bath	11	0, effect-	0, effect-	2, effect-	2, effect-	0, effect-	2, effect-	2, effect-	0, effect+	2, effect-	0, effect+	1, effect+/-	1, effect+/-	1, effect+/-	0, effect+	0, effect+
X02646	Beacon	12	0, effect-	0, effect-	1, effect+/-	1, effect+/-	1, effect+/-	1, effect+/-	1, effect+/-	1, effect+/-	0, effect+	0, effect+	1, effect+/-	1, effect+/-	0, effect-	0, effect+	2, effect-
X09246	Tardive de Grosmagny	15	0, effect-	0, effect-	0, effect+	0, effect+	1, effect+/-	0, effect+	0, effect+	1, effect+/-	1, effect+/-	0, effect+	1, effect+/-	1, effect+/-	1, effect+/-	0, effect+	1, effect+/-
X02698	Court Pendu Plat (Erreur)	16	0, effect-	0, effect-	1, effect+/-	1, effect+/-	1, effect+/-	1, effect+/-	1, effect+/-	1, effect+/-	2, effect-	0, effect+	2, effect-	1, effect+/-	0, effect-	0, effect+	1, effect+/-
X07197	Reinette Baumann	21	0, effect-	0, effect-	0, effect+	0, effect+	0, effect-	1, effect+/-	0, effect+	1, effect+/-	1, effect+/-	0, effect+	1, effect+/-	1, effect+/-	1, effect+/-	0, effect+	0, effect+
X06918	Radoux	22	0, effect-	0, effect-	0, effect+	0, effect+	0, effect-	1, effect+/-	0, effect+	1, effect+/-	1, effect+/-	0, effect+	0, effect+	1, effect+/-	0, effect-	0, effect+	0, effect+
X08233	Petite Madeleine	24	1, effect+/-	0, effect-	0, effect+	0, effect+	0, effect-	2, effect-	0, effect+	1, effect+/-	0, effect+	0, effect+	0, effect+	2, effect-	1, effect+/-	0, effect+	1, effect+/-
X07200	Transparente Blanche	25	0, effect-	0, effect-	0, effect+	0, effect+	1, effect+/-	1, effect+/-	0, effect+	0, effect+	0, effect+	0, effect+	0, effect+	1, effect+/-	0, effect-	1, effect+/-	0, effect+
X01307	Directeur Lesage	26	0, effect-	0, effect-	0, effect+	0, effect+	1, effect+/-	1, effect+/-	0, effect+	0, effect+	0, effect+	0, effect+	0, effect+	1, effect+/-	0, effect-	1, effect+/-	0, effect+
X01227	Fraise Géante d'Exposition	27	0, effect-	0, effect-	0, effect+	0, effect+	0, effect-	1, effect+/-	0, effect+	0, effect+	1, effect+/-	0, effect+	0, effect+	2, effect-	1, effect+/-	1, effect+/-	0, effect+
X02302	Reinette Bergamotte	28	0, effect-	0, effect-	1, effect+/-	1, effect+/-	1, effect+/-	2, effect-	1, effect+/-	0, effect+	0, effect+	0, effect+	0, effect+	1, effect+/-	0, effect-	0, effect+	0, effect+
X00048	Borowitsky	29	1, effect+/-	1, effect+/-	0, effect+	0, effect+	1, effect+/-	0, effect+	0, effect+	1, effect+/-	2, effect-	0, effect+	0, effect+	1, effect+/-	0, effect-	1, effect+/-	1, effect+/-
X01646	Saint Germain	31	0, effect-	0, effect-	1, effect+/-	1, effect+/-	1, effect+/-	1, effect+/-	1, effect+/-	1, effect+/-	1, effect+/-	0, effect+	0, effect+	1, effect+/-	0, effect-	1, effect+/-	1, effect+/-
X01314	Gros Api	33	0, effect-	1, effect+/-	0, effect+	0, effect+	0, effect-	1, effect+/-	0, effect+	1, effect+/-	1, effect+/-	0, effect+	0, effect+	1, effect+/-	0, effect-	0, effect+	0, effect+
X09177	Jeanne d'Arc	35	0, effect-	0, effect-	0, effect+	0, effect+	0, effect-	1, effect+/-	0, effect+	0, effect+	0, effect+	1, effect+/-	0, effect+	0, effect+	0, effect-	0, effect+	0, effect+
X08694	Belle de France	36	0, effect-	1, effect+/-	1, effect+/-	1, effect+/-	1, effect+/-	1, effect+/-	1, effect+/-	1, effect+/-	1, effect+/-	0, effect+	0, effect+	2, effect-	1, effect+/-	0, effect+	0, effect+
X02640	Reine des Reinettes	37	1, effect+/-	0, effect-	0, effect+	0, effect+	0, effect-	1, effect+/-	0, effect+	0, effect+	1, effect+/-	0, effect+	1, effect+/-	0, effect+	0, effect-	0, effect+	0, effect+
X08740	Reinette de Versailles	38	1, effect+/-	0, effect-	0, effect+	0, effect+	0, effect-	0, effect+	0, effect+	1, effect+/-	0, effect+	0, effect+	0, effect+	0, effect+	1, effect+/-	1, effect+/-	0, effect+
X01235	Grosse Saint Clément	39	0, effect-	1, effect+/-	1, effect+/-	1, effect+/-	0, effect-	2, effect-	1, effect+/-	1, effect+/-	0, effect+	0, effect+	1, effect+/-	1, effect+/-	0, effect-	1, effect+/-	0, effect+
X01960	Benoni	40	1, effect+/-	0, effect-	1, effect+/-	1, effect+/-	0, effect-	0, effect+	1, effect+/-	1, effect+/-	0, effect+	0, effect+	2, effect-	0, effect+	0, effect-	0, effect+	0, effect+
X07204	Colapuis	43	1, effect+/-	0, effect-	0, effect+	0, effect+	0, effect-	0, effect+	0, effect+	0, effect+	0, effect+	0, effect+	0, effect+	0, effect+	0, effect-	0, effect+	1, effect+/-
X01560	Gascogne Scarlet	45	0, effect-	0, effect-	0, effect+	0, effect+	1, effect+/-	1, effect+/-	0, effect+	0, effect+	1, effect+/-	0, effect+	1, effect+/-	1, effect+/-	0, effect-	1, effect+/-	0, effect+
X01077	Reinette Étoilée	46	1, effect+/-	0, effect-	1, effect+/-	1, effect+/-	0, effect-	0, effect+	1, effect+/-	0, effect+	0, effect+	0, effect+	0, effect+	1, effect+/-	1, effect+/-	0, effect+	1, effect+/-
X08933	Baguette d'Été	47	0, effect-	0, effect-	0, effect+	0, effect+	0, effect-	1, effect+/-	0, effect+	1, effect+/-	0, effect+	1, effect+/-	1, effect+/-	0, effect+	0, effect-	1, effect+/-	0, effect+
X01225	Ellison's Orange	53	0, effect-	0, effect-	1, effect+/-	1, effect+/-	0, effect-	2, effect-	1, effect+/-	0, effect+	0, effect+	1, effect+/-	2, effect-	1, effect+/-	0, effect-	0, effect+	0, effect+
X01894	Romarin Blanc	55	0, effect-	0, effect-	0, effect+	0, effect+	0, effect-	1, effect+/-	0, effect+	1, effect+/-	2, effect-	0, effect+	0, effect+	0, effect+	0, effect-	0, effect+	0, effect+
X08705	Calville des Prairies	58	0, effect-	0, effect-	0, effect+	0, effect+	1, effect+/-	0, effect+	0, effect+	1, effect+/-	0, effect+	0, effect+	0, effect+	1, effect+/-	2, effect+	0, effect+	0, effect+
X08246	Gueule de Mouton	59	1, effect+/-	0, effect-	1, effect+/-	1, effect+/-	0, effect-	0, effect+	1, effect+/-	0, effect+	0, effect+	0, effect+	0, effect+	1, effect+/-	0, effect-	0, effect+	0, effect+
X01344	Reinette de Landsberg	61	0, effect-	0, effect-	1, effect+/-	1, effect+/-	1, effect+/-	1, effect+/-	1, effect+/-	1, effect+/-	0, effect+	1, effect+/-	1, effect+/-	0, effect+	0, effect-	0, effect+	1, effect+/-
X00522	Pomme d'Été Rougeur de Pêche	63	0, effect-	0, effect-	2, effect-	2, effect-	2, effect+	1, effect+/-	2, effect-	0, effect+	2, effect-	0, effect+	0, effect+	1, effect+/-	0, effect-	1, effect+/-	0, effect+
X08244	Pouzaraque	64	0, effect-	0, effect-	0, effect+	0, effect+	0, effect-	1, effect+/-	0, effect+	1, effect+/-	0, effect+	0, effect+	1, effect+/-	0, effect+	0, effect-	1, effect+/-	1, effect+/-
X00972	Golden Delicious	65	0, effect-	0, effect-	1, effect+/-	1, effect+/-	0, effect-	1, effect+/-	1, effect+/-	0, effect+	1, effect+/-	0, effect+	2, effect-	1, effect+/-	0, effect-	0, effect+	0, effect+
X06905	Belle Fille de l'Indre	67	0, effect-	1, effect+/-	1, effect+/-	1, effect+/-	0, effect-	1, effect+/-	1, effect+/-	0, effect+	0, effect+	0, effect+	1, effect+/-	1, effect+/-	0, effect-	0, effect+	0, effect+
X01180	Reinette de Multhaupt	70	0, effect-	0, effect-	1, effect+/-	1, effect+/-	2, effect+	2, effect-	1, effect+/-	0, effect+	0, effect+	0, effect+	0, effect+	1, effect+/-	0, effect-	0, effect+	0, effect+
X02621	Discovery	75	0, effect-	1, effect+/-	2, effect-	2, effect-	0, effect-	1, effect+/-	2, effect-	0, effect+	2, effect-	0, effect+	1, effect+/-	0, effect+	0, effect-	0, effect+	0, effect+
X04874	Api Étoile	76	1, effect+/-	0, effect-	0, effect+	0, effect+	1, effect+/-	1, effect+/-	0, effect+	1, effect+/-	1, effect+/-	1, effect+/-	0, effect+	0, effect+	1, effect+/-	0, effect+	0, effect+
X01239	James Grieve	78	0, effect-	0, effect-	0, effect+	0, effect+	0, effect-	1, effect+/-	0, effect+	0, effect+	0, effect+	0, effect+	1, effect+/-	1, effect+/-	0, effect-	0, effect+	1, effect+/-
X07199	Rose de Berne	83	1, effect+/-	0, effect-	0, effect+	0, effect+	0, effect-	0, effect+	0, effect+	0, effect+	0, effect+	0, effect+	0, effect+	1, effect+/-	0, effect-	0, effect+	0, effect+
X01206	Calville du Roi	84	0, effect-	0, effect-	1, effect+/-	1, effect+/-	0, effect-	2, effect-	1, effect+/-	0, effect+	1, effect+/-	0, effect+	0, effect+	2, effect-	0, effect-	0, effect+	0, effect+
X07195	Pomme Cloche	85	0, effect-	0, effect-	1, effect+/-	1, effect+/-	0, effect-	2, effect-	1, effect+/-	0, effect+	1, effect+/-	0, effect+	0, effect+	1, effect+/-	0, effect-	0, effect+	0, effect+
X00667	Belle Louronnaise	87	0, effect-	0, effect-	0, effect+	0, effect+	0, effect-	2, effect-	0, effect+	0, effect+	0, effect+	0, effect+	2, effect-	0, effect+	1, effect+/-	0, effect+	1, effect+/-
X08734	Reinette de Geer	89	0, effect-	0, effect-	1, effect+/-	1, effect+/-	0, effect-	2, effect-	1, effect+/-	1, effect+/-	1, effect+/-	0, effect+	2, effect-	2, effect-	1, effect+/-	0, effect+	0, effect+
X01682	Chailleux	92	0, effect-	1, effect+/-	0, effect+	0, effect+	0, effect-	1, effect+/-	0, effect+	1, effect+/-	1, effect+/-	1, effect+/-	0, effect+	0, effect+	1, effect+/-	0, effect+	0, effect+
X06354	Grenadier	93	0, effect-	0, effect-	0, effect+	0, effect+	0, effect-	0, effect+	0, effect+	0, effect+	1, effect+/-	0, effect+	0, effect+	1, effect+/-	0, effect-	0, effect+	1, effect+/-
X09234	St Jacques St Chamond	98	0, effect-	1, effect+/-	1, effect+/-	1, effect+/-	0, effect-	0, effect+	1, effect+/-	0, effect+	1, effect+/-	0, effect+	1, effect+/-	0, effect+	0, effect-	0, effect+	1, effect+/-
X08735	Reinette de Lucas	100	0, effect-	0, effect-	2, effect-	2, effect-	1, effect+/-	1, effect+/-	2, effect-	2, effect-	0, effect+	0, effect+	0, effect+	2, effect-	1, effect+/-	0, effect+	0, effect+
X07203	Cabarette	103	0, effect-	0, effect-	1, effect+/-	1, effect+/-	0, effect-	1, effect+/-	1, effect+/-	0, effect+	1, effect+/-	0, effect+	1, effect+/-	1, effect+/-	1, effect+/-	0, effect+	0, effect+
X02430	Calville St Sauveur	109	0, effect-	0, effect-	1, effect+/-	1, effect+/-	0, effect-	0, effect+	1, effect+/-	0, effect+	0, effect+	0, effect+	1, effect+/-	2, effect-	1, effect+/-	0, effect+	0, effect+
X00421	Belle de Magni	110	0, effect-	0, effect-	1, effect+/-	1, effect+/-	1, effect+/-	2, effect-	1, effect+/-	0, effect+	0, effect+	1, effect+/-	1, effect+/-	0, effect+	0, effect-	0, effect+	0, effect+
X06917	Président Roulin	111	0, effect-	0, effect-	0, effect+	0, effect+	0, effect-	2, effect-	0, effect+	1, effect+/-	0, effect+	1, effect+/-	1, effect+/-	1, effect+/-	0, effect-	0, effect+	0, effect+
X06206	Calville d'Adersleben	113	0, effect-	0, effect-	0, effect+	0, effect+	1, effect+/-	1, effect+/-	0, effect+	0, effect+	1, effect+/-	1, effect+/-	1, effect+/-	1, effect+/-	0, effect-	0, effect+	0, effect+
X02361	Reinette Clochard	118	0, effect-	0, effect-	1, effect+/-	1, effect+/-	0, effect-	0, effect+	1, effect+/-	1, effect+/-	1, effect+/-	1, effect+/-	1, effect+/-	0, effect+	2, effect+	0, effect+	1, effect+/-
X02323	Reinette Dorée	122	0, effect-	1, effect+/-	0, effect+	0, effect+	0, effect-	0, effect+	0, effect+	1, effect+/-	0, effect+	0, effect+	0, effect+	1, effect+/-	1, effect+/-	0, effect+	0, effect+
X09190	Bonne Hotture	124	0, effect-	0, effect-	0, effect+	0, effect+	0, effect-	0, effect+	0, effect+	0, effect+	0, effect+	0, effect+	0, effect+	0, effect+	1, effect+/-	0, effect+	0, effect+
X08412	Reinette Thouin	134	0, effect-	0, effect-	0, effect+	0, effect+	1, effect+/-	1, effect+/-	0, effect+	2, effect-	2, effect-	0, effect+	1, effect+/-	2, effect-	2, effect+	0, effect+	1, effect+/-
X08732	Reinette de Bordeaux	135	0, effect-	0, effect-	0, effect+	0, effect+	0, effect-	0, effect+	0, effect+	2, effect-	0, effect+	0, effect+	0, effect+	1, effect+/-	2, effect+	0, effect+	0, effect+
X08702	Bonnet de Comte	166	0, effect-	2, effect+	1, effect+/-	1, effect+/-	0, effect-	1, effect+/-	1, effect+/-	1, effect+/-	2, effect-	0, effect+	0, effect+	1, effect+/-	0, effect-	0, effect+	2, effect-
X00700	Eri Sagarra	170	0, effect-	0, effect-	0, effect+	0, effect+	1, effect+/-	1, effect+/-	0, effect+	1, effect+/-	0, effect+	0, effect+	0, effect+	1, effect+/-	1, effect+/-	0, effect+	0, effect+
X08390	Feuillemorte	174	1, effect+/-	2, effect+	1, effect+/-	1, effect+/-	0, effect-	0, effect+	0, effect+	0, effect+	2, effect-	0, effect+	0, effect+	1, effect+/-	0, effect-	0, effect+	0, effect+
X08690	André Briollay	177	0, effect-	0, effect-	0, effect+	0, effect+	1, effect+/-	1, effect+/-	0, effect+	1, effect+/-	0, effect+	0, effect+	0, effect+	2, effect-	2, effect+	0, effect+	0, effect+
X00942	Pomme Orange	179	0, effect-	2, effect+	1, effect+/-	1, effect+/-	1, effect+/-	1, effect+/-	1, effect+/-	0, effect+	0, effect+	1, effect+/-	0, effect+	0, effect+	0, effect-	0, effect+	1, effect+/-
X09122	Mignonnette	184	0, effect-	0, effect-	0, effect+	0, effect+	0, effect-	1, effect+/-	0, effect+	1, effect+/-	2, effect-	0, effect+	1, effect+/-	1, effect+/-	0, effect-	0, effect+	1, effect+/-
X04975	Pilette	190	1, effect+/-	0, effect-	0, effect+	0, effect+	0, effect-	0, effect+	0, effect+	1, effect+/-	1, effect+/-	0, effect+	1, effect+/-	2, effect-	0, effect-	0, effect+	0, effect+
X00468	Franc Roseau du Valais	202	0, effect-	1, effect+/-	1, effect+/-	1, effect+/-	0, effect-	1, effect+/-	1, effect+/-	1, effect+/-	0, effect+	0, effect+	0, effect+	1, effect+/-	1, effect+/-	0, effect+	0, effect+
X01212	Châtaignier	205	0, effect-	1, effect+/-	1, effect+/-	1, effect+/-	0, effect-	1, effect+/-	1, effect+/-	1, effect+/-	0, effect+	0, effect+	0, effect+	1, effect+/-	1, effect+/-	0, effect+	1, effect+/-
X08199	Pomme de Glace	207	1, effect+/-	0, effect-	0, effect+	0, effect+	0, effect-	0, effect+	0, effect+	0, effect+	0, effect+	1, effect+/-	1, effect+/-	1, effect+/-	0, effect-	0, effect+	1, effect+/-
X09202	Calville Rayée de Remperheim	211	0, effect-	1, effect+/-	2, effect-	2, effect-	0, effect-	1, effect+/-	2, effect-	1, effect+/-	2, effect-	0, effect+	0, effect+	2, effect-	1, effect+/-	0, effect+	1, effect+/-
X00344	Bordes	216	0, effect-	0, effect-	1, effect+/-	1, effect+/-	1, effect+/-	0, effect+	1, effect+/-	0, effect+	1, effect+/-	1, effect+/-	0, effect+	1, effect+/-	1, effect+/-	0, effect+	0, effect+
X08737	Reinette de Plouerc	218	0, effect-	0, effect-	0, effect+	0, effect+	0, effect-	0, effect+	0, effect+	0, effect+	2, effect-	0, effect+	0, effect+	2, effect-	2, effect+	0, effect+	0, effect+
X08237	Suzette	229	0, effect-	1, effect+/-	0, effect+	0, effect+	0, effect-	1, effect+/-	0, effect+	2, effect-	1, effect+/-	0, effect+	1, effect+/-	2, effect-	0, effect-	0, effect+	1, effect+/-
X02318	Jolyne	242	1, effect+/-	0, effect-	0, effect+	0, effect+	0, effect-	0, effect+	0, effect+	1, effect+/-	0, effect+	0, effect+	0, effect+	0, effect+	1, effect+/-	0, effect+	0, effect+
X01853	Charles Ross	245	0, effect-	0, effect-	1, effect+/-	1, effect+/-	1, effect+/-	2, effect-	1, effect+/-	0, effect+	0, effect+	0, effect+	2, effect-	2, effect-	0, effect-	1, effect+/-	0, effect+
X04004	Yvette	246	0, effect-	0, effect-	0, effect+	0, effect+	0, effect-	2, effect-	0, effect+	0, effect+	0, effect+	0, effect+	2, effect-	1, effect+/-	0, effect-	0, effect+	0, effect+
X08223	Platet	251	0, effect-	2, effect+	0, effect+	0, effect+	0, effect-	1, effect+/-	0, effect+	2, effect-	1, effect+/-	0, effect+	0, effect+	2, effect-	0, effect-	0, effect+	0, effect+
X08713	Fenouillet de Ribours	255	0, effect-	1, effect+/-	0, effect+	0, effect+	0, effect-	0, effect+	0, effect+	1, effect+/-	1, effect+/-	0, effect+	0, effect+	0, effect+	2, effect+	0, effect+	0, effect+
X08381	Cagarlaou	258	0, effect-	0, effect-	0, effect+	0, effect+	1, effect+/-	0, effect+	0, effect+	0, effect+	0, effect+	0, effect+	0, effect+	1, effect+/-	0, effect-	0, effect+	0, effect+
X08697	Belle Flavoise	270	0, effect-	0, effect-	0, effect+	0, effect+	0, effect-	1, effect+/-	0, effect+	2, effect-	1, effect+/-	0, effect+	0, effect+	2, effect-	0, effect-	0, effect+	0, effect+
X06471	Api Noir	271	0, effect-	1, effect+/-	1, effect+/-	1, effect+/-	1, effect+/-	1, effect+/-	1, effect+/-	1, effect+/-	1, effect+/-	0, effect+	1, effect+/-	0, effect+	0, effect-	0, effect+	0, effect+
X00849	Patul	273	1, effect+/-	0, effect-	0, effect+	0, effect+	0, effect-	1, effect+/-	0, effect+	0, effect+	2, effect-	1, effect+/-	1, effect+/-	0, effect+	0, effect-	1, effect+/-	0, effect+
X08247	Reinette de Seguin	283	2, effect+	2, effect+	0, effect+	0, effect+	0, effect-	0, effect+	0, effect+	2, effect-	0, effect+	0, effect+	0, effect+	2, effect-	1, effect+/-	0, effect+	0, effect+
X09391	Coing du Cantal	288	1, effect+/-	0, effect-	1, effect+/-	1, effect+/-	0, effect-	0, effect+	0, effect+	0, effect+	1, effect+/-	0, effect+	0, effect+	1, effect+/-	0, effect-	0, effect+	1, effect+/-
X08389	De Vendu L'Évêque	300	0, effect-	1, effect+/-	0, effect+	0, effect+	0, effect-	1, effect+/-	0, effect+	1, effect+/-	1, effect+/-	0, effect+	1, effect+/-	1, effect+/-	2, effect+	0, effect+	0, effect+
X08693	Bébé Rose	306	0, effect-	1, effect+/-	0, effect+	0, effect+	0, effect-	1, effect+/-	0, effect+	1, effect+/-	1, effect+/-	0, effect+	1, effect+/-	0, effect+	1, effect+/-	0, effect+	0, effect+
X02316	Rouge de Claron	307	0, effect-	1, effect+/-	0, effect+	0, effect+	0, effect-	1, effect+/-	0, effect+	1, effect+/-	1, effect+/-	0, effect+	0, effect+	1, effect+/-	0, effect-	1, effect+/-	0, effect+
X08703	Calville de Doue	312	1, effect+/-	1, effect+/-	0, effect+	0, effect+	0, effect-	0, effect+	0, effect+	0, effect+	0, effect+	0, effect+	0, effect+	0, effect+	1, effect+/-	0, effect+	1, effect+/-
X09437	Gewurtzluiken	315	0, effect-	0, effect-	1, effect+/-	1, effect+/-	0, effect-	2, effect-	1, effect+/-	0, effect+	0, effect+	0, effect+	0, effect+	0, effect+	1, effect+/-	0, effect+	0, effect+
X08743	Reinette van Berk's	316	0, effect-	0, effect-	1, effect+/-	1, effect+/-	0, effect-	1, effect+/-	1, effect+/-	1, effect+/-	1, effect+/-	0, effect+	1, effect+/-	1, effect+/-	1, effect+/-	0, effect+	0, effect+
X02428	Bec d'Oie	323	0, effect-	0, effect-	1, effect+/-	1, effect+/-	0, effect-	1, effect+/-	1, effect+/-	1, effect+/-	2, effect-	0, effect+	1, effect+/-	0, effect+	0, effect-	0, effect+	0, effect+
X08972	Merveille de Vitry	326	0, effect-	0, effect-	1, effect+/-	1, effect+/-	1, effect+/-	2, effect-	1, effect+/-	1, effect+/-	1, effect+/-	0, effect+	0, effect+	0, effect+	0, effect-	1, effect+/-	0, effect+
X08203	Anisha Hosta	328	1, effect+/-	0, effect-	2, effect-	2, effect-	0, effect-	0, effect+	1, effect+/-	1, effect+/-	2, effect-	0, effect+	0, effect+	1, effect+/-	1, effect+/-	0, effect+	0, effect+
X08200	Negu Sagarra	331	1, effect+/-	0, effect-	0, effect+	0, effect+	1, effect+/-	1, effect+/-	0, effect+	1, effect+/-	1, effect+/-	1, effect+/-	0, effect+	1, effect+/-	0, effect-	0, effect+	0, effect+
X08409	Reinette de Maurs	332	0, effect-	0, effect-	0, effect+	0, effect+	0, effect-	0, effect+	0, effect+	1, effect+/-	0, effect+	0, effect+	0, effect+	1, effect+/-	1, effect+/-	0, effect+	1, effect+/-
X08380	Cabusse	338	0, effect-	0, effect-	0, effect+	0, effect+	0, effect-	0, effect+	0, effect+	0, effect+	0, effect+	1, effect+/-	1, effect+/-	1, effect+/-	1, effect+/-	0, effect+	0, effect+
X09252	Cabarelle	340	0, effect-	0, effect-	1, effect+/-	1, effect+/-	0, effect-	1, effect+/-	1, effect+/-	0, effect+	1, effect+/-	0, effect+	1, effect+/-	1, effect+/-	0, effect-	0, effect+	0, effect+
X08386	Charlot	342	0, effect-	0, effect-	0, effect+	0, effect+	2, effect+	1, effect+/-	0, effect+	1, effect+/-	0, effect+	0, effect+	0, effect+	1, effect+/-	0, effect-	0, effect+	0, effect+
X08699	Belle-Fleur de Saint-Benoit	352	0, effect-	1, effect+/-	0, effect+	0, effect+	2, effect+	1, effect+/-	1, effect+/-	1, effect+/-	1, effect+/-	0, effect+	0, effect+	1, effect+/-	2, effect+	0, effect+	1, effect+/-
X08749	Rouget de Born	353	0, effect-	0, effect-	1, effect+/-	1, effect+/-	1, effect+/-	0, effect+	1, effect+/-	1, effect+/-	2, effect-	0, effect+	1, effect+/-	2, effect-	0, effect-	0, effect+	0, effect+
X08405	Nonpareil	357	0, effect-	0, effect-	1, effect+/-	1, effect+/-	0, effect-	1, effect+/-	0, effect+	1, effect+/-	1, effect+/-	0, effect+	2, effect-	2, effect-	1, effect+/-	0, effect+	1, effect+/-
X08710	Clarinette	363	0, effect-	0, effect-	0, effect+	0, effect+	1, effect+/-	0, effect+	0, effect+	0, effect+	0, effect+	0, effect+	1, effect+/-	1, effect+/-	1, effect+/-	0, effect+	0, effect+
X02317	Racine	374	2, effect+	1, effect+/-	0, effect+	0, effect+	0, effect-	0, effect+	0, effect+	2, effect-	0, effect+	0, effect+	0, effect+	1, effect+/-	1, effect+/-	0, effect+	0, effect+
X09179	Belle de Tours	388	0, effect-	0, effect-	0, effect+	0, effect+	1, effect+/-	1, effect+/-	0, effect+	1, effect+/-	0, effect+	0, effect+	0, effect+	1, effect+/-	1, effect+/-	0, effect+	1, effect+/-
X08242	Vigneronne	391	0, effect-	0, effect-	0, effect+	0, effect+	2, effect+	1, effect+/-	0, effect+	2, effect-	0, effect+	0, effect+	1, effect+/-	1, effect+/-	1, effect+/-	0, effect+	0, effect+
X04616	Trélage	401	1, effect+/-	1, effect+/-	0, effect+	0, effect+	0, effect-	2, effect-	1, effect+/-	0, effect+	1, effect+/-	0, effect+	0, effect+	1, effect+/-	0, effect-	0, effect+	0, effect+
X08229	Petit Api	404	0, effect-	1, effect+/-	0, effect+	0, effect+	0, effect-	0, effect+	0, effect+	1, effect+/-	1, effect+/-	1, effect+/-	1, effect+/-	0, effect+	0, effect-	0, effect+	1, effect+/-
X09118	Riot	412	0, effect-	1, effect+/-	1, effect+/-	1, effect+/-	0, effect-	1, effect+/-	1, effect+/-	1, effect+/-	1, effect+/-	0, effect+	1, effect+/-	1, effect+/-	1, effect+/-	0, effect+	1, effect+/-
X08256	De Bonde	416	0, effect-	1, effect+/-	0, effect+	0, effect+	0, effect-	0, effect+	0, effect+	1, effect+/-	1, effect+/-	0, effect+	0, effect+	1, effect+/-	0, effect-	0, effect+	1, effect+/-
X02953	Rose Douce	420	0, effect-	1, effect+/-	1, effect+/-	1, effect+/-	1, effect+/-	0, effect+	0, effect+	1, effect+/-	1, effect+/-	1, effect+/-	0, effect+	0, effect+	0, effect-	0, effect+	0, effect+
X08692	Barraude	424	0, effect-	1, effect+/-	0, effect+	0, effect+	1, effect+/-	0, effect+	0, effect+	2, effect-	1, effect+/-	1, effect+/-	1, effect+/-	1, effect+/-	1, effect+/-	0, effect+	0, effect+
X08746	Rose Rouge	428	0, effect-	0, effect-	0, effect+	0, effect+	1, effect+/-	1, effect+/-	0, effect+	2, effect-	1, effect+/-	0, effect+	1, effect+/-	0, effect+	0, effect-	0, effect+	1, effect+/-
X08724	Pomme Crotte	433	0, effect-	0, effect-	0, effect+	0, effect+	0, effect-	0, effect+	0, effect+	1, effect+/-	1, effect+/-	0, effect+	1, effect+/-	0, effect+	0, effect-	0, effect+	0, effect+
X08750	Ulmer Reinette	449	0, effect-	0, effect-	0, effect+	0, effect+	1, effect+/-	0, effect+	0, effect+	0, effect+	2, effect-	0, effect+	0, effect+	1, effect+/-	1, effect+/-	0, effect+	1, effect+/-
X08718	Gazerau	457	0, effect-	0, effect-	0, effect+	0, effect+	0, effect-	1, effect+/-	0, effect+	1, effect+/-	0, effect+	1, effect+/-	0, effect+	2, effect-	1, effect+/-	0, effect+	0, effect+
X08236	Saint Michel	458	1, effect+/-	0, effect-	0, effect+	0, effect+	0, effect-	0, effect+	0, effect+	0, effect+	1, effect+/-	1, effect+/-	0, effect+	1, effect+/-	0, effect-	0, effect+	0, effect+
X08934	Beurrière	459	0, effect-	0, effect-	0, effect+	0, effect+	0, effect-	2, effect-	0, effect+	1, effect+/-	0, effect+	0, effect+	0, effect+	1, effect+/-	0, effect-	0, effect+	1, effect+/-
X00960	Pomme Noire	464	1, effect+/-	1, effect+/-	1, effect+/-	1, effect+/-	1, effect+/-	2, effect-	1, effect+/-	1, effect+/-	0, effect+	0, effect+	0, effect+	1, effect+/-	0, effect-	0, effect+	0, effect+
X08226	Vedette du Béarn	466	0, effect-	0, effect-	0, effect+	0, effect+	0, effect-	1, effect+/-	0, effect+	0, effect+	0, effect+	0, effect+	1, effect+/-	1, effect+/-	1, effect+/-	0, effect+	0, effect+
X08414	Rouget	472	0, effect-	1, effect+/-	1, effect+/-	1, effect+/-	0, effect-	0, effect+	0, effect+	1, effect+/-	1, effect+/-	1, effect+/-	0, effect+	2, effect-	1, effect+/-	0, effect+	1, effect+/-
X08212	Elizon	474	0, effect-	0, effect-	1, effect+/-	1, effect+/-	0, effect-	1, effect+/-	1, effect+/-	0, effect+	1, effect+/-	0, effect+	0, effect+	2, effect-	0, effect-	0, effect+	0, effect+
X09250	Louquotte	480	0, effect-	1, effect+/-	2, effect-	2, effect-	1, effect+/-	2, effect-	1, effect+/-	0, effect+	2, effect-	0, effect+	0, effect+	2, effect-	0, effect-	1, effect+/-	0, effect+
X09433	Maiapfel	481	0, effect-	1, effect+/-	0, effect+	0, effect+	2, effect+	1, effect+/-	0, effect+	0, effect+	0, effect+	0, effect+	0, effect+	1, effect+/-	0, effect-	0, effect+	0, effect+
X06920	La Paix	488	0, effect-	0, effect-	1, effect+/-	1, effect+/-	1, effect+/-	1, effect+/-	1, effect+/-	2, effect-	1, effect+/-	0, effect+	1, effect+/-	0, effect+	0, effect-	0, effect+	0, effect+
X08411	Reinette Sanguine du Rhin	491	0, effect-	0, effect-	2, effect-	2, effect-	0, effect-	0, effect+	2, effect-	1, effect+/-	1, effect+/-	0, effect+	1, effect+/-	1, effect+/-	1, effect+/-	0, effect+	0, effect+
X09259	Grosse Pomme du Marché	498	1, effect+/-	1, effect+/-	1, effect+/-	1, effect+/-	0, effect-	1, effect+/-	1, effect+/-	0, effect+	1, effect+/-	0, effect+	1, effect+/-	0, effect+	0, effect-	1, effect+/-	0, effect+
X09421	Champ Gaillard	505	0, effect-	0, effect-	1, effect+/-	1, effect+/-	0, effect-	1, effect+/-	0, effect+	1, effect+/-	0, effect+	0, effect+	0, effect+	0, effect+	0, effect-	0, effect+	1, effect+/-
X01552	Reinette Daniel	513	0, effect-	0, effect-	0, effect+	0, effect+	0, effect-	0, effect+	0, effect+	0, effect+	0, effect+	0, effect+	1, effect+/-	1, effect+/-	1, effect+/-	0, effect+	0, effect+
X00395	Alfred Jolibois	520	1, effect+/-	0, effect-	0, effect+	0, effect+	1, effect+/-	0, effect+	0, effect+	0, effect+	0, effect+	0, effect+	1, effect+/-	2, effect-	0, effect-	0, effect+	0, effect+
X08719	George Carpenter	523	1, effect+/-	0, effect-	1, effect+/-	1, effect+/-	1, effect+/-	2, effect-	1, effect+/-	1, effect+/-	1, effect+/-	0, effect+	2, effect-	0, effect+	1, effect+/-	0, effect+	0, effect+
X01186	Ananas Rouge	537	0, effect-	0, effect-	1, effect+/-	1, effect+/-	0, effect-	1, effect+/-	1, effect+/-	0, effect+	1, effect+/-	0, effect+	2, effect-	0, effect+	0, effect-	0, effect+	0, effect+
X08739	Reinette de Raffray	553	0, effect-	0, effect-	1, effect+/-	1, effect+/-	0, effect-	0, effect+	1, effect+/-	0, effect+	1, effect+/-	0, effect+	0, effect+	2, effect-	1, effect+/-	0, effect+	0, effect+
X07358	Pépin Meunier	554	0, effect-	0, effect-	0, effect+	0, effect+	0, effect-	1, effect+/-	1, effect+/-	1, effect+/-	1, effect+/-	0, effect+	1, effect+/-	2, effect-	1, effect+/-	0, effect+	0, effect+
X02775	Florina	566	0, effect-	0, effect-	1, effect+/-	1, effect+/-	0, effect-	2, effect-	1, effect+/-	0, effect+	2, effect-	0, effect+	0, effect+	2, effect-	0, effect-	0, effect+	0, effect+
X07759	Pomme Fer	570	0, effect-	1, effect+/-	0, effect+	0, effect+	1, effect+/-	0, effect+	1, effect+/-	0, effect+	1, effect+/-	1, effect+/-	0, effect+	1, effect+/-	1, effect+/-	0, effect+	1, effect+/-
X01076	Pépin de Bourgueil	571	0, effect-	1, effect+/-	0, effect+	0, effect+	1, effect+/-	1, effect+/-	0, effect+	1, effect+/-	0, effect+	0, effect+	1, effect+/-	1, effect+/-	1, effect+/-	0, effect+	1, effect+/-
X00710	Patte de Loup	589	0, effect-	0, effect-	0, effect+	0, effect+	0, effect-	0, effect+	0, effect+	0, effect+	0, effect+	0, effect+	1, effect+/-	0, effect+	2, effect+	0, effect+	0, effect+
X08706	Calville d'Ulzen	590	0, effect-	0, effect-	1, effect+/-	1, effect+/-	1, effect+/-	1, effect+/-	1, effect+/-	0, effect+	0, effect+	0, effect+	1, effect+/-	1, effect+/-	1, effect+/-	0, effect+	0, effect+
X01064	Groseille	599	0, effect-	1, effect+/-	0, effect+	0, effect+	1, effect+/-	0, effect+	0, effect+	0, effect+	1, effect+/-	0, effect+	0, effect+	2, effect-	1, effect+/-	0, effect+	1, effect+/-
X02783	Burgundy	605	0, effect-	0, effect-	0, effect+	0, effect+	0, effect-	1, effect+/-	0, effect+	0, effect+	1, effect+/-	0, effect+	0, effect+	1, effect+/-	0, effect-	0, effect+	0, effect+
X08698	Belle-Fille Normande	606	0, effect-	1, effect+/-	0, effect+	0, effect+	1, effect+/-	0, effect+	0, effect+	0, effect+	0, effect+	0, effect+	1, effect+/-	1, effect+/-	1, effect+/-	0, effect+	0, effect+
X08415	Teton de Demoiselle	621	0, effect-	0, effect-	1, effect+/-	1, effect+/-	0, effect-	2, effect-	1, effect+/-	1, effect+/-	1, effect+/-	0, effect+	0, effect+	2, effect-	0, effect-	0, effect+	0, effect+
X08215	Petit Museau de Lièvre	626	0, effect-	1, effect+/-	0, effect+	0, effect+	0, effect-	1, effect+/-	0, effect+	1, effect+/-	1, effect+/-	1, effect+/-	0, effect+	1, effect+/-	0, effect-	0, effect+	0, effect+
X08939	Jaunette d'Allondans	628	0, effect-	0, effect-	0, effect+	0, effect+	0, effect-	1, effect+/-	0, effect+	1, effect+/-	0, effect+	0, effect+	0, effect+	2, effect-	0, effect-	0, effect+	0, effect+
X01071	Reinette de Caux	629	0, effect-	0, effect-	1, effect+/-	1, effect+/-	1, effect+/-	1, effect+/-	1, effect+/-	0, effect+	0, effect+	0, effect+	0, effect+	0, effect+	1, effect+/-	0, effect+	0, effect+
X02320	Chaux	635	1, effect+/-	0, effect-	0, effect+	0, effect+	1, effect+/-	1, effect+/-	0, effect+	1, effect+/-	0, effect+	0, effect+	1, effect+/-	0, effect+	0, effect-	0, effect+	0, effect+
X01363	Calville d'Août	636	0, effect-	0, effect-	0, effect+	0, effect+	0, effect-	0, effect+	0, effect+	1, effect+/-	0, effect+	0, effect+	1, effect+/-	0, effect+	0, effect-	0, effect+	1, effect+/-
X08239	Entzea Sagarra	637	1, effect+/-	0, effect-	0, effect+	0, effect+	1, effect+/-	1, effect+/-	0, effect+	1, effect+/-	0, effect+	1, effect+/-	0, effect+	1, effect+/-	1, effect+/-	0, effect+	0, effect+
X08404	Michotte	640	0, effect-	1, effect+/-	0, effect+	0, effect+	1, effect+/-	1, effect+/-	0, effect+	2, effect-	0, effect+	1, effect+/-	0, effect+	1, effect+/-	0, effect-	0, effect+	0, effect+
X00380	Cravert Rouge	641	0, effect-	1, effect+/-	0, effect+	0, effect+	0, effect-	1, effect+/-	1, effect+/-	1, effect+/-	0, effect+	0, effect+	0, effect+	2, effect-	2, effect+	0, effect+	0, effect+
X08717	France Deliquet	645	0, effect-	2, effect+	0, effect+	0, effect+	1, effect+/-	1, effect+/-	0, effect+	1, effect+/-	0, effect+	0, effect+	0, effect+	2, effect-	0, effect-	0, effect+	1, effect+/-
X00640	Belle Fleur Krasnyi	652	0, effect-	1, effect+/-	0, effect+	0, effect+	0, effect-	1, effect+/-	0, effect+	1, effect+/-	1, effect+/-	1, effect+/-	0, effect+	1, effect+/-	0, effect-	1, effect+/-	0, effect+
X08392	Grosse de Saint-Clément	653	0, effect-	0, effect-	0, effect+	0, effect+	0, effect-	1, effect+/-	0, effect+	1, effect+/-	0, effect+	0, effect+	0, effect+	2, effect-	0, effect-	0, effect+	0, effect+
X09436	De Noël	659	0, effect-	0, effect-	0, effect+	0, effect+	0, effect-	1, effect+/-	0, effect+	0, effect+	1, effect+/-	0, effect+	0, effect+	1, effect+/-	1, effect+/-	0, effect+	0, effect+
X08723	Pepino Jaune	674	1, effect+/-	0, effect-	0, effect+	0, effect+	0, effect-	0, effect+	0, effect+	0, effect+	0, effect+	0, effect+	0, effect+	1, effect+/-	0, effect-	0, effect+	0, effect+
X08751	Vernade	681	1, effect+/-	1, effect+/-	0, effect+	0, effect+	1, effect+/-	0, effect+	0, effect+	0, effect+	0, effect+	0, effect+	0, effect+	1, effect+/-	1, effect+/-	0, effect+	0, effect+
X00337	Cassou	689	0, effect-	0, effect-	0, effect+	0, effect+	0, effect-	0, effect+	0, effect+	1, effect+/-	0, effect+	0, effect+	0, effect+	2, effect-	1, effect+/-	0, effect+	0, effect+
X08738	Reinette de Pluvigné	699	0, effect-	1, effect+/-	1, effect+/-	1, effect+/-	0, effect-	1, effect+/-	1, effect+/-	0, effect+	1, effect+/-	0, effect+	0, effect+	2, effect-	0, effect-	0, effect+	0, effect+
X04898	French Crab	700	0, effect-	0, effect-	1, effect+/-	1, effect+/-	0, effect-	1, effect+/-	1, effect+/-	2, effect-	0, effect+	0, effect+	1, effect+/-	0, effect+	0, effect-	1, effect+/-	0, effect+
X08396	Jacquin	702	1, effect+/-	0, effect-	1, effect+/-	1, effect+/-	0, effect-	1, effect+/-	0, effect+	1, effect+/-	0, effect+	0, effect+	0, effect+	1, effect+/-	0, effect-	0, effect+	0, effect+
X02998	De L'Estre	704	1, effect+/-	0, effect-	0, effect+	0, effect+	0, effect-	1, effect+/-	0, effect+	0, effect+	0, effect+	0, effect+	1, effect+/-	1, effect+/-	1, effect+/-	0, effect+	0, effect+
X08201	Estirochia Sagarra	709	0, effect-	1, effect+/-	1, effect+/-	1, effect+/-	0, effect-	0, effect+	1, effect+/-	1, effect+/-	1, effect+/-	0, effect+	0, effect+	1, effect+/-	1, effect+/-	0, effect+	0, effect+
X08726	Pomme Royale	727	1, effect+/-	0, effect-	0, effect+	0, effect+	0, effect-	1, effect+/-	0, effect+	1, effect+/-	0, effect+	0, effect+	0, effect+	1, effect+/-	0, effect-	0, effect+	0, effect+
X08398	Margil	732	0, effect-	0, effect-	0, effect+	0, effect+	0, effect-	2, effect-	0, effect+	1, effect+/-	0, effect+	0, effect+	2, effect-	2, effect-	0, effect-	0, effect+	1, effect+/-
X08218	Roumentine	733	0, effect-	0, effect-	0, effect+	0, effect+	0, effect-	1, effect+/-	0, effect+	0, effect+	2, effect-	0, effect+	1, effect+/-	0, effect+	0, effect-	0, effect+	0, effect+
X01269	Reale d'Entraygues	748	0, effect-	0, effect-	1, effect+/-	1, effect+/-	0, effect-	0, effect+	1, effect+/-	1, effect+/-	0, effect+	0, effect+	1, effect+/-	1, effect+/-	0, effect-	0, effect+	0, effect+
X00599	Pouzac	752	0, effect-	1, effect+/-	0, effect+	0, effect+	0, effect-	1, effect+/-	0, effect+	0, effect+	0, effect+	0, effect+	2, effect-	2, effect-	0, effect-	0, effect+	0, effect+
X00695	La Nationale	757	0, effect-	0, effect-	2, effect-	2, effect-	0, effect-	0, effect+	2, effect-	0, effect+	2, effect-	0, effect+	0, effect+	0, effect+	1, effect+/-	0, effect+	0, effect+
X08220	Carrey	760	0, effect-	0, effect-	0, effect+	0, effect+	1, effect+/-	0, effect+	0, effect+	0, effect+	0, effect+	0, effect+	1, effect+/-	1, effect+/-	1, effect+/-	0, effect+	0, effect+
X08383	Calville Malingre	762	0, effect-	0, effect-	0, effect+	0, effect+	1, effect+/-	0, effect+	0, effect+	1, effect+/-	1, effect+/-	0, effect+	2, effect-	2, effect-	0, effect-	0, effect+	0, effect+
X04681	Fiesta T31 31	763	0, effect-	0, effect-	0, effect+	0, effect+	0, effect-	1, effect+/-	0, effect+	0, effect+	0, effect+	0, effect+	1, effect+/-	2, effect-	0, effect-	0, effect+	0, effect+
X08742	Reinette Simirenko	784	0, effect-	0, effect-	2, effect-	2, effect-	0, effect-	0, effect+	1, effect+/-	0, effect+	2, effect-	0, effect+	1, effect+/-	2, effect-	1, effect+/-	0, effect+	0, effect+
X02327	Belle Fille de St Feyre	793	0, effect-	0, effect-	0, effect+	0, effect+	0, effect-	1, effect+/-	0, effect+	2, effect-	0, effect+	0, effect+	0, effect+	2, effect-	0, effect-	0, effect+	0, effect+
X08407	Pigeon de Jérusalem	812	0, effect-	0, effect-	2, effect-	2, effect-	0, effect-	1, effect+/-	2, effect-	2, effect-	1, effect+/-	0, effect+	0, effect+	2, effect-	1, effect+/-	0, effect+	1, effect+/-
X08388	De Quint	826	0, effect-	0, effect-	0, effect+	0, effect+	0, effect-	0, effect+	0, effect+	2, effect-	0, effect+	0, effect+	1, effect+/-	2, effect-	1, effect+/-	0, effect+	0, effect+
X08227	Trompe Gelée	927	0, effect-	1, effect+/-	1, effect+/-	1, effect+/-	0, effect-	1, effect+/-	0, effect+	1, effect+/-	1, effect+/-	0, effect+	0, effect+	1, effect+/-	0, effect-	0, effect+	0, effect+
X00036	Rose de Benauge	930	0, effect-	1, effect+/-	0, effect+	0, effect+	0, effect-	1, effect+/-	0, effect+	1, effect+/-	1, effect+/-	0, effect+	0, effect+	1, effect+/-	0, effect-	0, effect+	0, effect+
X08416	Transparente de Bois Guillaume	932	0, effect-	0, effect-	1, effect+/-	1, effect+/-	0, effect-	0, effect+	1, effect+/-	1, effect+/-	2, effect-	0, effect+	1, effect+/-	1, effect+/-	0, effect-	0, effect+	0, effect+
X04915	Red Dougherty	939	0, effect-	0, effect-	1, effect+/-	1, effect+/-	0, effect-	2, effect-	1, effect+/-	0, effect+	1, effect+/-	0, effect+	1, effect+/-	1, effect+/-	1, effect+/-	0, effect+	0, effect+
X00600	Choureau	951	0, effect-	0, effect-	0, effect+	0, effect+	0, effect-	0, effect+	0, effect+	0, effect+	0, effect+	1, effect+/-	0, effect+	1, effect+/-	1, effect+/-	0, effect+	1, effect+/-
X01618	Calville Rouge du Mont Dore	963	0, effect-	0, effect-	0, effect+	0, effect+	1, effect+/-	1, effect+/-	0, effect+	0, effect+	1, effect+/-	0, effect+	1, effect+/-	1, effect+/-	0, effect-	1, effect+/-	0, effect+
X06172	Brusatte	1016	0, effect-	0, effect-	0, effect+	0, effect+	1, effect+/-	1, effect+/-	0, effect+	1, effect+/-	0, effect+	1, effect+/-	0, effect+	1, effect+/-	0, effect-	0, effect+	0, effect+
X08214	Monique Dubourg	1019	0, effect-	0, effect-	0, effect+	0, effect+	1, effect+/-	1, effect+/-	0, effect+	1, effect+/-	0, effect+	0, effect+	0, effect+	1, effect+/-	0, effect-	0, effect+	0, effect+
X06194	Barbe	1021	0, effect-	0, effect-	0, effect+	0, effect+	0, effect-	2, effect-	0, effect+	0, effect+	0, effect+	0, effect+	0, effect+	1, effect+/-	1, effect+/-	1, effect+/-	0, effect+
X06171	Bovarde	1036	0, effect-	0, effect-	0, effect+	0, effect+	0, effect-	0, effect+	0, effect+	0, effect+	1, effect+/-	1, effect+/-	0, effect+	1, effect+/-	1, effect+/-	0, effect+	0, effect+
X06208	Reinette Parmentier	1111	0, effect-	0, effect-	2, effect-	2, effect-	0, effect-	2, effect-	2, effect-	0, effect+	2, effect-	0, effect+	1, effect+/-	1, effect+/-	0, effect-	0, effect+	0, effect+
X09256	Reinette de Luneville	1512	0, effect-	1, effect+/-	0, effect+	0, effect+	1, effect+/-	1, effect+/-	0, effect+	0, effect+	1, effect+/-	0, effect+	1, effect+/-	1, effect+/-	2, effect+	0, effect+	0, effect+
X08252	Mercier	1515	0, effect-	0, effect-	0, effect+	0, effect+	0, effect-	1, effect+/-	0, effect+	1, effect+/-	1, effect+/-	0, effect+	1, effect+/-	2, effect-	1, effect+/-	0, effect+	1, effect+/-
X01705	Bastien	1518	0, effect-	0, effect-	1, effect+/-	1, effect+/-	0, effect-	0, effect+	0, effect+	0, effect+	1, effect+/-	0, effect+	0, effect+	1, effect+/-	1, effect+/-	0, effect+	0, effect+
X00591	Canada Rouge	1520	0, effect-	0, effect-	0, effect+	0, effect+	1, effect+/-	1, effect+/-	0, effect+	1, effect+/-	1, effect+/-	1, effect+/-	1, effect+/-	1, effect+/-	1, effect+/-	0, effect+	0, effect+
X00156	Gordain Churria	1552	0, effect-	0, effect-	0, effect+	0, effect+	0, effect-	1, effect+/-	0, effect+	0, effect+	0, effect+	0, effect+	0, effect+	0, effect+	0, effect-	0, effect+	0, effect+
X00342	Rouge d'Oriule	1553	2, effect+	0, effect-	0, effect+	0, effect+	1, effect+/-	0, effect+	0, effect+	1, effect+/-	0, effect+	1, effect+/-	0, effect+	1, effect+/-	0, effect-	0, effect+	0, effect+
X00352	Pomme Blanche d'Été	1554	1, effect+/-	0, effect-	0, effect+	0, effect+	1, effect+/-	0, effect+	0, effect+	0, effect+	0, effect+	0, effect+	0, effect+	0, effect+	0, effect-	0, effect+	0, effect+
X00404	Camuesa Verde	1555	0, effect-	0, effect-	1, effect+/-	1, effect+/-	1, effect+/-	1, effect+/-	1, effect+/-	1, effect+/-	1, effect+/-	1, effect+/-	0, effect+	0, effect+	1, effect+/-	0, effect+	1, effect+/-
X00585	Faurot	1556	0, effect-	0, effect-	0, effect+	0, effect+	1, effect+/-	1, effect+/-	0, effect+	0, effect+	0, effect+	0, effect+	1, effect+/-	1, effect+/-	0, effect-	0, effect+	0, effect+
X00666	Pomme Citron	1557	0, effect-	0, effect-	0, effect+	0, effect+	0, effect-	0, effect+	0, effect+	0, effect+	0, effect+	0, effect+	2, effect-	2, effect-	1, effect+/-	0, effect+	0, effect+
X00898	Marand Rouge	1558	0, effect-	0, effect-	0, effect+	0, effect+	0, effect-	2, effect-	0, effect+	0, effect+	2, effect-	1, effect+/-	1, effect+/-	0, effect+	0, effect-	1, effect+/-	1, effect+/-
X00968	Pomme Fougère	1559	0, effect-	0, effect-	1, effect+/-	1, effect+/-	0, effect-	0, effect+	0, effect+	0, effect+	0, effect+	0, effect+	1, effect+/-	1, effect+/-	0, effect-	0, effect+	0, effect+
X01095	Franklin	1560	0, effect-	0, effect-	0, effect+	0, effect+	0, effect-	2, effect-	0, effect+	0, effect+	1, effect+/-	0, effect+	0, effect+	1, effect+/-	0, effect-	0, effect+	0, effect+
X01176	Rambour	1561	0, effect-	1, effect+/-	1, effect+/-	1, effect+/-	0, effect-	2, effect-	1, effect+/-	1, effect+/-	0, effect+	0, effect+	0, effect+	1, effect+/-	1, effect+/-	0, effect+	0, effect+
X01556	Reinette de Breda Grise	1562	0, effect-	0, effect-	0, effect+	0, effect+	1, effect+/-	1, effect+/-	0, effect+	0, effect+	1, effect+/-	0, effect+	1, effect+/-	1, effect+/-	0, effect-	1, effect+/-	1, effect+/-
X01846	Belle de Mleiev	1563	0, effect-	0, effect-	1, effect+/-	1, effect+/-	0, effect-	2, effect-	0, effect+	1, effect+/-	1, effect+/-	0, effect+	0, effect+	0, effect+	0, effect-	0, effect+	0, effect+
X01982	Calville de Mleiev	1564	1, effect+/-	1, effect+/-	1, effect+/-	1, effect+/-	0, effect-	2, effect-	1, effect+/-	0, effect+	1, effect+/-	0, effect+	1, effect+/-	0, effect+	0, effect-	0, effect+	0, effect+
X02104	Gelade	1565	0, effect-	0, effect-	0, effect+	0, effect+	1, effect+/-	1, effect+/-	0, effect+	0, effect+	1, effect+/-	0, effect+	1, effect+/-	1, effect+/-	1, effect+/-	0, effect+	0, effect+
X02313	Berthier	1566	1, effect+/-	2, effect+	0, effect+	0, effect+	1, effect+/-	1, effect+/-	1, effect+/-	1, effect+/-	1, effect+/-	0, effect+	0, effect+	2, effect-	0, effect-	0, effect+	0, effect+
X02949	Béraud	1567	0, effect-	0, effect-	0, effect+	0, effect+	0, effect-	0, effect+	0, effect+	1, effect+/-	1, effect+/-	0, effect+	1, effect+/-	0, effect+	0, effect-	0, effect+	0, effect+
X04664	Rosavril	1568	0, effect-	0, effect-	0, effect+	0, effect+	0, effect-	1, effect+/-	0, effect+	0, effect+	0, effect+	0, effect+	1, effect+/-	2, effect-	0, effect-	0, effect+	0, effect+
X08202	Cuyonette	1569	1, effect+/-	0, effect-	0, effect+	0, effect+	1, effect+/-	0, effect+	0, effect+	0, effect+	0, effect+	0, effect+	0, effect+	1, effect+/-	0, effect-	0, effect+	0, effect+
X08209	Pomme de Sore	1570	0, effect-	0, effect-	2, effect-	2, effect-	0, effect-	1, effect+/-	2, effect-	0, effect+	2, effect-	0, effect+	0, effect+	1, effect+/-	0, effect-	0, effect+	0, effect+
X08211	Perregue	1571	1, effect+/-	1, effect+/-	0, effect+	0, effect+	0, effect-	1, effect+/-	0, effect+	0, effect+	1, effect+/-	0, effect+	0, effect+	0, effect+	0, effect-	0, effect+	0, effect+
X08222	Pomme St Jacques	1572	0, effect-	0, effect-	1, effect+/-	1, effect+/-	1, effect+/-	0, effect+	0, effect+	0, effect+	0, effect+	0, effect+	0, effect+	0, effect+	0, effect-	0, effect+	1, effect+/-
X08224	Cachao Sagarra	1573	0, effect-	0, effect-	1, effect+/-	1, effect+/-	0, effect-	0, effect+	1, effect+/-	0, effect+	1, effect+/-	0, effect+	1, effect+/-	0, effect+	2, effect+	0, effect+	0, effect+
X08228	Ribante	1574	0, effect-	1, effect+/-	0, effect+	0, effect+	0, effect-	1, effect+/-	0, effect+	0, effect+	0, effect+	0, effect+	2, effect-	1, effect+/-	1, effect+/-	0, effect+	0, effect+
X08232	Beausoleil	1575	1, effect+/-	1, effect+/-	1, effect+/-	1, effect+/-	1, effect+/-	0, effect+	1, effect+/-	1, effect+/-	1, effect+/-	0, effect+	0, effect+	1, effect+/-	0, effect-	0, effect+	0, effect+
X08238	Cabana Sagarra	1576	0, effect-	0, effect-	0, effect+	0, effect+	0, effect-	1, effect+/-	0, effect+	0, effect+	0, effect+	0, effect+	1, effect+/-	0, effect+	2, effect+	0, effect+	0, effect+
X08245	Baguette Violette	1577	0, effect-	0, effect-	2, effect-	2, effect-	1, effect+/-	2, effect-	2, effect-	1, effect+/-	1, effect+/-	0, effect+	0, effect+	1, effect+/-	1, effect+/-	0, effect+	0, effect+
X08249	Reinette Blanche de Beussent	1578	1, effect+/-	0, effect-	0, effect+	0, effect+	0, effect-	0, effect+	0, effect+	1, effect+/-	2, effect-	0, effect+	0, effect+	2, effect-	0, effect-	0, effect+	0, effect+
X08250	Trouvée de Desandon	1579	0, effect-	1, effect+/-	0, effect+	0, effect+	0, effect-	2, effect-	0, effect+	0, effect+	0, effect+	0, effect+	0, effect+	2, effect-	0, effect-	0, effect+	0, effect+
X08607	Reinette d'Hiver	1580	0, effect-	0, effect-	0, effect+	0, effect+	0, effect-	0, effect+	1, effect+/-	1, effect+/-	1, effect+/-	0, effect+	1, effect+/-	1, effect+/-	2, effect+	0, effect+	1, effect+/-
X08937	Rayotte	1581	1, effect+/-	0, effect-	1, effect+/-	1, effect+/-	0, effect-	1, effect+/-	1, effect+/-	1, effect+/-	1, effect+/-	0, effect+	0, effect+	1, effect+/-	0, effect-	0, effect+	0, effect+
X09080	Bondy de Vilbert	1583	0, effect-	0, effect-	2, effect-	2, effect-	1, effect+/-	0, effect+	1, effect+/-	1, effect+/-	1, effect+/-	1, effect+/-	0, effect+	1, effect+/-	0, effect-	0, effect+	0, effect+
X09090	La Longue	1585	0, effect-	0, effect-	1, effect+/-	1, effect+/-	0, effect-	1, effect+/-	1, effect+/-	1, effect+/-	2, effect-	0, effect+	1, effect+/-	1, effect+/-	0, effect-	0, effect+	0, effect+
X09115	Mi-Août de Chaussan	1589	0, effect-	0, effect-	0, effect+	0, effect+	0, effect-	1, effect+/-	0, effect+	2, effect-	1, effect+/-	0, effect+	1, effect+/-	1, effect+/-	1, effect+/-	0, effect+	0, effect+
X09124	Vierge du Pilat	1591	0, effect-	0, effect-	0, effect+	0, effect+	1, effect+/-	2, effect-	0, effect+	0, effect+	0, effect+	0, effect+	1, effect+/-	2, effect-	1, effect+/-	0, effect+	0, effect+
X09128	Colate	1592	0, effect-	0, effect-	0, effect+	0, effect+	1, effect+/-	0, effect+	0, effect+	2, effect-	0, effect+	0, effect+	0, effect+	0, effect+	1, effect+/-	1, effect+/-	0, effect+
X09130	Fer de Dolomieu	1593	0, effect-	0, effect-	0, effect+	0, effect+	0, effect-	1, effect+/-	0, effect+	2, effect-	2, effect-	0, effect+	0, effect+	0, effect+	0, effect-	0, effect+	1, effect+/-
X09148	Pomme de Commere	1595	0, effect-	0, effect-	0, effect+	0, effect+	0, effect-	1, effect+/-	0, effect+	1, effect+/-	2, effect-	0, effect+	1, effect+/-	1, effect+/-	1, effect+/-	0, effect+	0, effect+
X09151	Pomme de Quesme	1596	0, effect-	1, effect+/-	1, effect+/-	1, effect+/-	1, effect+/-	1, effect+/-	2, effect-	0, effect+	2, effect-	0, effect+	1, effect+/-	1, effect+/-	1, effect+/-	0, effect+	1, effect+/-
X09152	Pomme de Cimetière	1597	1, effect+/-	0, effect-	0, effect+	0, effect+	0, effect-	0, effect+	0, effect+	0, effect+	2, effect-	0, effect+	0, effect+	1, effect+/-	1, effect+/-	0, effect+	0, effect+
X09153	Pomme de Puits	1598	0, effect-	2, effect+	0, effect+	0, effect+	1, effect+/-	0, effect+	0, effect+	1, effect+/-	1, effect+/-	0, effect+	0, effect+	2, effect-	1, effect+/-	0, effect+	1, effect+/-
X09166	Merillon	1599	0, effect-	1, effect+/-	0, effect+	0, effect+	0, effect-	1, effect+/-	0, effect+	1, effect+/-	0, effect+	0, effect+	0, effect+	1, effect+/-	0, effect-	0, effect+	0, effect+
X09171	Reinette de Provence	1601	0, effect-	0, effect-	0, effect+	0, effect+	0, effect-	0, effect+	0, effect+	1, effect+/-	0, effect+	0, effect+	1, effect+/-	0, effect+	1, effect+/-	0, effect+	0, effect+
X09176	Tête de Cheval	1602	0, effect-	1, effect+/-	1, effect+/-	1, effect+/-	0, effect-	0, effect+	0, effect+	1, effect+/-	2, effect-	1, effect+/-	1, effect+/-	0, effect+	1, effect+/-	0, effect+	1, effect+/-
X09185	Pacheroux	1603	0, effect-	0, effect-	1, effect+/-	1, effect+/-	0, effect-	1, effect+/-	1, effect+/-	1, effect+/-	2, effect-	0, effect+	1, effect+/-	1, effect+/-	0, effect-	0, effect+	1, effect+/-
X09186	Pigeon du Felgeadou	1604	0, effect-	0, effect-	0, effect+	0, effect+	0, effect-	1, effect+/-	0, effect+	1, effect+/-	0, effect+	0, effect+	1, effect+/-	1, effect+/-	0, effect-	0, effect+	1, effect+/-
X09191	Blanche de Baldenheim	1605	0, effect-	1, effect+/-	0, effect+	0, effect+	0, effect-	1, effect+/-	1, effect+/-	0, effect+	1, effect+/-	1, effect+/-	1, effect+/-	0, effect+	1, effect+/-	0, effect+	0, effect+
X09251	Fevrette	1611	1, effect+/-	0, effect-	1, effect+/-	1, effect+/-	0, effect-	1, effect+/-	1, effect+/-	1, effect+/-	2, effect-	0, effect+	0, effect+	1, effect+/-	0, effect-	0, effect+	0, effect+
X09267	Nez de Chat	1615	1, effect+/-	0, effect-	0, effect+	0, effect+	1, effect+/-	0, effect+	0, effect+	2, effect-	0, effect+	0, effect+	1, effect+/-	0, effect+	2, effect+	0, effect+	0, effect+
X09389	Calville Rouge des Vignes	1616	0, effect-	0, effect-	0, effect+	0, effect+	0, effect-	0, effect+	0, effect+	1, effect+/-	0, effect+	0, effect+	0, effect+	1, effect+/-	0, effect-	0, effect+	0, effect+
X09429	Reinette de Montbard	1623	0, effect-	0, effect-	1, effect+/-	1, effect+/-	0, effect-	0, effect+	1, effect+/-	2, effect-	1, effect+/-	0, effect+	1, effect+/-	1, effect+/-	1, effect+/-	0, effect+	0, effect+
X04442	TN R10A8	2396	0, effect-	0, effect-	2, effect-	2, effect-	0, effect-	1, effect+/-	2, effect-	0, effect+	1, effect+/-	0, effect+	0, effect+	0, effect+	1, effect+/-	0, effect+	0, effect+
